# Supplementary material for: Gene Variants Involved in Nonsense-Mediated mRNA Decay Suggest a Role in Autism Spectrum Disorder
Source: Biomedicines. 2022 Mar 13;10(3):665. doi: 10.3390/biomedicines10030665 (PMC8945030; doi:10.3390/biomedicines10030665)
Supplement: Supplementary file 1 [file biomedicines-10-00665-s001.zip › Supplementary_tables.xlsx]

## Sheet: Suppl Table S1
Table S1. List of Genes obtained by querying "nonsense mediated decay" in AmiGO database which is the current official web-based set of tools for searching and browsing the Gene Ontology database.
Gene/product	Organism	Source	Type	ID
NMD3	Homo sapiens	UniProtKB	protein	UniProtKB:Q96D46
UPF2	Homo sapiens	UniProtKB	protein	UniProtKB:Q9HAU5
UPF3A	Homo sapiens	UniProtKB	protein	UniProtKB:Q9H1J1
UPF1	Homo sapiens	UniProtKB	protein	UniProtKB:Q92900
UPF3B	Homo sapiens	UniProtKB	protein	UniProtKB:Q9BZI7
NBAS	Homo sapiens	UniProtKB	protein	UniProtKB:A2RRP1
SKIV2L	Homo sapiens	UniProtKB	protein	UniProtKB:Q15477
DHX34	Homo sapiens	UniProtKB	protein	UniProtKB:Q14147
J3QRE1	Homo sapiens	UniProtKB	protein	UniProtKB:J3QRE1
PNRC2	Homo sapiens	UniProtKB	protein	UniProtKB:Q9NPJ4
DCP1B	Homo sapiens	UniProtKB	protein	UniProtKB:Q8IZD4
SECISBP2	Homo sapiens	UniProtKB	protein	UniProtKB:Q96T21
SMG9	Homo sapiens	UniProtKB	protein	UniProtKB:Q9H0W8
SMG8	Homo sapiens	UniProtKB	protein	UniProtKB:Q8ND04
PABPC1	Homo sapiens	UniProtKB	protein	UniProtKB:P11940
DCP1A	Homo sapiens	UniProtKB	protein	UniProtKB:Q9NPI6
PNLDC1	Homo sapiens	UniProtKB	protein	UniProtKB:Q8NA58
RPL18A	Homo sapiens	UniProtKB	protein	UniProtKB:Q02543
RPL18	Homo sapiens	UniProtKB	protein	UniProtKB:Q07020
RPL17	Homo sapiens	UniProtKB	protein	UniProtKB:P18621
RPS20	Homo sapiens	UniProtKB	protein	UniProtKB:P60866
RPL37	Homo sapiens	UniProtKB	protein	UniProtKB:P61927
PYM1	Homo sapiens	UniProtKB	protein	UniProtKB:Q9BRP8
RPL35A	Homo sapiens	UniProtKB	protein	UniProtKB:P18077
RPL36A	Homo sapiens	UniProtKB	protein	UniProtKB:P83881
RPL37A	Homo sapiens	UniProtKB	protein	UniProtKB:P61513
GSPT2	Homo sapiens	UniProtKB	protein	UniProtKB:Q8IYD1
RPL4	Homo sapiens	UniProtKB	protein	UniProtKB:P36578
SMG7	Homo sapiens	UniProtKB	protein	UniProtKB:Q92540
RPL21	Homo sapiens	UniProtKB	protein	UniProtKB:P46778
RPL27A	Homo sapiens	UniProtKB	protein	UniProtKB:P46776
RPS12	Homo sapiens	UniProtKB	protein	UniProtKB:P25398
RPL9	Homo sapiens	UniProtKB	protein	UniProtKB:P32969
RPL36	Homo sapiens	UniProtKB	protein	UniProtKB:Q9Y3U8
RPS4Y1	Homo sapiens	UniProtKB	protein	UniProtKB:P22090
RPL34	Homo sapiens	UniProtKB	protein	UniProtKB:P49207
RPL29	Homo sapiens	UniProtKB	protein	UniProtKB:P47914
RPL31	Homo sapiens	UniProtKB	protein	UniProtKB:P62899
RPLP2	Homo sapiens	UniProtKB	protein	UniProtKB:P05387
CTIF	Homo sapiens	UniProtKB	protein	UniProtKB:O43310
RPL41	Homo sapiens	UniProtKB	protein	UniProtKB:P62945
RPL32	Homo sapiens	UniProtKB	protein	UniProtKB:P62910
MAGOHB	Homo sapiens	UniProtKB	protein	UniProtKB:Q96A72
ETF1	Homo sapiens	UniProtKB	protein	UniProtKB:P62495
RPL19	Homo sapiens	UniProtKB	protein	UniProtKB:P84098
RPS11	Homo sapiens	UniProtKB	protein	UniProtKB:P62280
DCP2	Homo sapiens	UniProtKB	protein	UniProtKB:Q8IU60
RPLP0	Homo sapiens	UniProtKB	protein	UniProtKB:P05388
RPL39	Homo sapiens	UniProtKB	protein	UniProtKB:P62891
RPL6	Homo sapiens	UniProtKB	protein	UniProtKB:Q02878
RPS17	Homo sapiens	UniProtKB	protein	UniProtKB:P08708
RPS9	Homo sapiens	UniProtKB	protein	UniProtKB:P46781
RPS10	Homo sapiens	UniProtKB	protein	UniProtKB:P46783
HELZ2	Homo sapiens	UniProtKB	protein	UniProtKB:Q9BYK8
RPS21	Homo sapiens	UniProtKB	protein	UniProtKB:P63220
RPS29	Homo sapiens	UniProtKB	protein	UniProtKB:P62273
RPL7	Homo sapiens	UniProtKB	protein	UniProtKB:P18124
RPL13	Homo sapiens	UniProtKB	protein	UniProtKB:P26373
PPP2R2A	Homo sapiens	UniProtKB	protein	UniProtKB:P63151
RNPS1	Homo sapiens	UniProtKB	protein	UniProtKB:Q15287
RPS5	Homo sapiens	UniProtKB	protein	UniProtKB:P46782
RPL28	Homo sapiens	UniProtKB	protein	UniProtKB:P46779
RPSA	Homo sapiens	UniProtKB	protein	UniProtKB:P08865
RPS3A	Homo sapiens	UniProtKB	protein	UniProtKB:P61247
CASC3	Homo sapiens	UniProtKB	protein	UniProtKB:O15234
SMG1	Homo sapiens	UniProtKB	protein	UniProtKB:Q96Q15
RPL27	Homo sapiens	UniProtKB	protein	UniProtKB:P61353
MAGOH	Homo sapiens	UniProtKB	protein	UniProtKB:P61326
RPL15	Homo sapiens	UniProtKB	protein	UniProtKB:P61313
GSPT1	Homo sapiens	UniProtKB	protein	UniProtKB:P15170
RPL12	Homo sapiens	UniProtKB	protein	UniProtKB:P30050
SMG6	Homo sapiens	UniProtKB	protein	UniProtKB:Q86US8
RPL35	Homo sapiens	UniProtKB	protein	UniProtKB:P42766
RPL3	Homo sapiens	UniProtKB	protein	UniProtKB:P39023
RPS2	Homo sapiens	UniProtKB	protein	UniProtKB:P15880
RPS27	Homo sapiens	UniProtKB	protein	UniProtKB:P42677
RPS25	Homo sapiens	UniProtKB	protein	UniProtKB:P62851
RPS28	Homo sapiens	UniProtKB	protein	UniProtKB:P62857
RPS26	Homo sapiens	UniProtKB	protein	UniProtKB:P62854
RBM8A	Homo sapiens	UniProtKB	protein	UniProtKB:Q9Y5S9
RPS24	Homo sapiens	UniProtKB	protein	UniProtKB:P62847
RPS15	Homo sapiens	UniProtKB	protein	UniProtKB:P62841
RPL7A	Homo sapiens	UniProtKB	protein	UniProtKB:P62424
RPLP1	Homo sapiens	UniProtKB	protein	UniProtKB:P05386
RPL14	Homo sapiens	UniProtKB	protein	UniProtKB:P50914
RPL23A	Homo sapiens	UniProtKB	protein	UniProtKB:P62750
RPS4X	Homo sapiens	UniProtKB	protein	UniProtKB:P62701
RPL8	Homo sapiens	UniProtKB	protein	UniProtKB:P62917
RPL10A	Homo sapiens	UniProtKB	protein	UniProtKB:P62906
SMG5	Homo sapiens	UniProtKB	protein	UniProtKB:Q9UPR3
RPS13	Homo sapiens	UniProtKB	protein	UniProtKB:P62277
RPS18	Homo sapiens	UniProtKB	protein	UniProtKB:P62269
RPS23	Homo sapiens	UniProtKB	protein	UniProtKB:P62266
RPS16	Homo sapiens	UniProtKB	protein	UniProtKB:P62249
RPS15A	Homo sapiens	UniProtKB	protein	UniProtKB:P62244
RPS8	Homo sapiens	UniProtKB	protein	UniProtKB:P62241
PARN	Homo sapiens	UniProtKB	protein	UniProtKB:O95453
RPS19	Homo sapiens	UniProtKB	protein	UniProtKB:P39019
RPL30	Homo sapiens	UniProtKB	protein	UniProtKB:P62888
EIF3E	Homo sapiens	UniProtKB	protein	UniProtKB:P60228
RPL13A	Homo sapiens	UniProtKB	protein	UniProtKB:P40429
NCBP1	Homo sapiens	UniProtKB	protein	UniProtKB:Q09161
RPL24	Homo sapiens	UniProtKB	protein	UniProtKB:P83731
RPL38	Homo sapiens	UniProtKB	protein	UniProtKB:P63173
RPL5	Homo sapiens	UniProtKB	protein	UniProtKB:P46777
EXOSC10	Homo sapiens	UniProtKB	protein	UniProtKB:Q01780
RPL22	Homo sapiens	UniProtKB	protein	UniProtKB:P35268
RPL10	Homo sapiens	UniProtKB	protein	UniProtKB:P27635
RPS6	Homo sapiens	UniProtKB	protein	UniProtKB:P62753
NCBP2	Homo sapiens	UniProtKB	protein	UniProtKB:P52298
RPS14	Homo sapiens	UniProtKB	protein	UniProtKB:P62263
EIF4G1	Homo sapiens	UniProtKB	protein	UniProtKB:Q04637
PPP2CA	Homo sapiens	UniProtKB	protein	UniProtKB:P67775
PPP2R1A	Homo sapiens	UniProtKB	protein	UniProtKB:P30153
RPL11	Homo sapiens	UniProtKB	protein	UniProtKB:P62913
EIF4A3	Homo sapiens	UniProtKB	protein	UniProtKB:P38919
RPL26	Homo sapiens	UniProtKB	protein	UniProtKB:P61254
RPS7	Homo sapiens	UniProtKB	protein	UniProtKB:P62081
RPL23	Homo sapiens	UniProtKB	protein	UniProtKB:P62829
RPS27A	Homo sapiens	UniProtKB	protein	UniProtKB:P62979
UBA52	Homo sapiens	UniProtKB	protein	UniProtKB:P62987
RPS3	Homo sapiens	UniProtKB	protein	UniProtKB:P23396

## Sheet: Suppl Table S2
Table S2. List of proteins involved in NMD pathway (R-HSA-927802) annotated by Reactome which is an open-source, open access, manually curated and peer-reviewed pathway database.
MoleculeType	Protein Identifier	Gene name
Proteins	Q8IYD1	GSPT2
Proteins	P15170	GSPT1
Proteins	P62495	ETF1
Proteins	P11940	PABPC1
Proteins	Q04637	EIF4G1
Proteins	P52298	NCBP2
Proteins	Q09161	NCBP1
Proteins	P47914	RPL29
Proteins	P46779	RPL28
Proteins	P46776	RPL27A
Proteins	P61353	RPL27
Proteins	Q92901	RPL3L
Proteins	P39023	RPL3
Proteins	P83731	RPL24
Proteins	Q96L21	RPL10L
Proteins	P27635	RPL10
Proteins	P62750	RPL23A
Proteins	P62829	RPL23
Proteins	P46778	RPL21
Proteins	P84098	RPL19
Proteins	Q6P5R6	RPL22L1
Proteins	P35268	RPL22
Proteins	Q02543	RPL18A
Proteins	Q07020	RPL18
Proteins	P18621	RPL17
Proteins	P61313	RPL15
Proteins	P50914	RPL14
Proteins	P40429	RPL13A
Proteins	Q9UNX3	RPL26L1
Proteins	P61254	RPL26
Proteins	P26373	RPL13
Proteins	P30050	RPL12
Proteins	P62913	RPL11
Proteins	P62906	RPL10A
Proteins	Q969Q0	RPL36AL
Proteins	P83881	RPL36A
Proteins	P05387	RPLP2
Proteins	P05386	RPLP1
Proteins	P05388	RPLP0
Proteins	Q96EH5	RPL39L
Proteins	P62891	RPL39
Proteins	P32969	RPL9
Proteins	P62917	RPL8
Proteins	P62424	RPL7A
Proteins	P18124	RPL7
Proteins	Q02878	RPL6
Proteins	P46777	RPL5
Proteins	P62945	RPL41
Proteins	P62987	UBA52
Proteins	P36578	RPL4
Proteins	P63173	RPL38
Proteins	P61513	RPL37A
Proteins	P61927	RPL37
Proteins	Q9Y3U8	RPL36
Proteins	P18077	RPL35A
Proteins	P42766	RPL35
Proteins	P49207	RPL34
Proteins	P62910	RPL32
Proteins	P62899	RPL31
Proteins	P62888	RPL30
Proteins	P62081	RPS7
Proteins	P62753	RPS6
Proteins	P46782	RPS5
Proteins	P61247	RPS3A
Proteins	P62861	FAU
Proteins	P23396	RPS3
Proteins	P62273	RPS29
Proteins	P62857	RPS28
Proteins	P62979	RPS27A
Proteins	Q8TD47	RPS4Y2
Proteins	P62701	RPS4X
Proteins	P22090	RPS4Y1
Proteins	P62854	RPS26
Proteins	P62851	RPS25
Proteins	P62847	RPS24
Proteins	Q71UM5	RPS27L
Proteins	P42677	RPS27
Proteins	P62266	RPS23
Proteins	P63220	RPS21
Proteins	P60866	RPS20
Proteins	P15880	RPS2
Proteins	P62244	RPS15A
Proteins	P39019	RPS19
Proteins	P62269	RPS18
Proteins	P08708	RPS17
Proteins	P62249	RPS16
Proteins	P62841	RPS15
Proteins	P62263	RPS14
Proteins	P62277	RPS13
Proteins	P25398	RPS12
Proteins	P62280	RPS11
Proteins	P08865	RPSA
Proteins	P46783	RPS10
Proteins	P46781	RPS9
Proteins	P62241	RPS8
Proteins	Q92900	UPF1
Proteins	Q92540	SMG7
Proteins	O15234	CASC3
Proteins	P38919	EIF4A3
Proteins	P61326	MAGOH
Proteins	Q96A72	MAGOHB
Proteins	Q9Y5S9	RBM8A
Proteins	Q9H1J1	UPF3A
Proteins	Q9BZI7	UPF3B
Proteins	Q9HAU5	UPF2
Proteins	Q15287	RNPS1
Proteins	Q9UPR3	SMG5
Proteins	Q86US8	SMG6
Proteins	P63151	PPP2R2A
Proteins	P67775	PPP2CA
Proteins	P30153	PPP2R1A
Proteins	Q8ND04	SMG8
Proteins	Q9H0W8	SMG9
Proteins	Q96Q15	SMG1
Proteins	Q9NPI6	DCP1A
Proteins	Q9NPJ4	PNRC2

## Sheet: Suppl Table S3
Table S3. Rare Variants identified in NMD genes in a cohort of 1828 ASD patients.
DATASET	Genomic position	Gene Symbol	dbSNP RS ID	Sequence Variant Nomenclature		Variant type	SIFT	PolyPhen	CADD	pLI	Missense Z score	ASD N (Total 1828 ASD)	GnomAD frequency (NFE)	PROTEIN DOMAIN
	(GRCh37/hg19)			HGVSc	HGVSp
BCM	chr1:11140608T>C	EXOSC10	rs775596393	ENST00000376936.4:c.1587-2A>G		splice_acceptor_variant			33	1.9676e-14	0.86967	1	1.859e-05	n/a
BI	chr1:11140876GA>G	EXOSC10		ENST00000376936.4:c.1530del	ENSP00000366135.4:p.Gln511SerfsTer26	frameshift_variant				1.9676e-14	0.86967	1		HRDC domain (PF00570﻿)
BI	chr1:11141171C>T	EXOSC10		ENST00000376936.4:c.1405G>A	ENSP00000366135.4:p.Val469Met	missense_variant	deleterious(0)	possibly_damaging(0.895)	32	1.9676e-14	0.86967	1		unknown
BI	chr1:11147637G>T	EXOSC10	rs139438019	ENST00000376936.4:c.957C>A	ENSP00000366135.4:p.Tyr319Ter	stop_gained			38	1.9676e-14	0.86967	1		DNA_pol_A_exo1 domain (PF01612)
BI	chr1:11147872A>C	EXOSC10		ENST00000376936.4:c.930T>G	ENSP00000366135.4:p.Phe310Leu	missense_variant	deleterious(0.03)	probably_damaging(0.97)	23.7	1.9676e-14	0.86967	1	8.836e-06	DNA_pol_A_exo1 domain (PF01612)
BI	chr1:11147924G>A	EXOSC10	rs778994543	ENST00000376936.4:c.878C>T	ENSP00000366135.4:p.Ser293Phe	missense_variant	deleterious(0.01)	possibly_damaging(0.797)	23.6	1.9676e-14	0.86967	1	8.801e-06	DNA_pol_A_exo1 domain (PF01612)
BI	chr1:11147945G>A	EXOSC10		ENST00000376936.4:c.857C>T	ENSP00000366135.4:p.Thr286Ile	missense_variant	deleterious(0)	possibly_damaging(0.71)	24.8	1.9676e-14	0.86967	2	0	unknown
BI	chr1:11155907G>A	EXOSC10	rs769457804	ENST00000376936.4:c.280C>T	ENSP00000366135.4:p.Arg94Cys	missense_variant	deleterious(0)	probably_damaging(0.946)	30	1.9676e-14	0.86967	1	8.79e-06	PMC2NT domain (PF08066﻿)
BI	chr1:113232272G>C	MOV10	rs757536290	ENST00000413052.2:c.577G>C	ENSP00000399797.2:p.Gly193Arg	missense_variant	deleterious(0)	probably_damaging(0.919)	33	0.80908	2.7581	1	8.812e-06	CH domain
BI	chr1:113232525T>C	MOV10	rs549838098	ENST00000413052.2:c.641T>C	ENSP00000399797.2:p.Val214Ala	missense_variant	deleterious(0.01)	possibly_damaging(0.599)	24	0.80908	2.7581	1		CH domain
BI	chr1:113240930G>A	MOV10		ENST00000413052.2:c.2338G>A	ENSP00000399797.2:p.Gly780Ser	missense_variant	deleterious(0)	probably_damaging(0.918)	29.5	0.80908	2.7581	1		Helicase core domain
BI	chr1:156220780A>G	SMG5	rs200615218	ENST00000361813.5:c.2836T>C	ENSP00000355261.5:p.Tyr946His	missense_variant	deleterious(0)	probably_damaging(0.995)	27.4	0.012768	1.1278	1	0.0002995	PIN domain (binds PP2A and UPF1)
BI	chr1:156228924A>G	SMG5		ENST00000361813.5:c.2314T>C	ENSP00000355261.5:p.Phe772Leu	missense_variant	deleterious(0.01)	probably_damaging(0.965)	31	0.012768	1.1278	1	0	alpha-helical
BI	chr1:156231165A>G	SMG5	rs368680222	ENST00000361813.5:c.2066T>C	ENSP00000355261.5:p.Leu689Ser	missense_variant	deleterious(0)	probably_damaging(1)	29.4	0.012768	1.1278	1		alpha-helical
BCM	chr1:156231189C>G	SMG5	rs371743895	ENST00000361813.5:c.2042G>C	ENSP00000355261.5:p.Ser681Thr	missense_variant	deleterious(0.01)	possibly_damaging(0.56)	28	0.012768	1.1278	1	6.162e-05	alpha-helical
BCM	chr1:156233299G>A	SMG5	rs757650512	ENST00000361813.5:c.1918C>T	ENSP00000355261.5:p.Arg640Cys	missense_variant	deleterious(0)	possibly_damaging(0.88)	29	0.012768	1.1278	1	0.0001321	alpha-helical
BCM	chr1:156235692G>A	SMG5	rs565589548	ENST00000361813.5:c.1735C>T	ENSP00000355261.5:p.Arg579Cys	missense_variant	deleterious(0)	probably_damaging(0.999)	31	0.012768	1.1278	1	0	alpha-helical
BI	chr1:156235857C>T	SMG5	rs137951764	ENST00000361813.5:c.1570G>A	ENSP00000355261.5:p.Asp524Asn	missense_variant	deleterious(0.01)	probably_damaging(0.937)	28.7	0.012768	1.1278	1	9.672e-05	alpha-helical
BCM	chr1:156235910G>A	SMG5	rs772301844	ENST00000361813.5:c.1517C>T	ENSP00000355261.5:p.Thr506Met	missense_variant	deleterious(0)	possibly_damaging(0.495)	24.3	0.012768	1.1278	1	8.793e-06	alpha-helical
BI	chr1:156236048C>T	SMG5	rs761356769	ENST00000361813.5:c.1379G>A	ENSP00000355261.5:p.Arg460His	missense_variant	deleterious(0.01)	probably_damaging(0.996)	28.8	0.012768	1.1278	1	0	alpha-helical
BI	chr1:156237971A>C	SMG5	rs56280074	ENST00000361813.5:c.843T>G	ENSP00000355261.5:p.Cys281Trp	missense_variant	deleterious(0.01)	possibly_damaging(0.656)	25	0.012768	1.1278	1	2.638e-05	alpha-helical
BCM	chr1:156244418G>A	SMG5	rs764756801	ENST00000361813.5:c.514C>T	ENSP00000355261.5:p.His172Tyr	missense_variant	deleterious(0)	possibly_damaging(0.849)	26.7	0.012768	1.1278	1	0	14-3-3-like domain (binds SMG7 and UPF1)
BI	chr1:183485030A>G	SMG7	rs755901679	ENST00000507469.1:c.83A>G	ENSP00000425133.1:p.Glu28Gly	missense_variant	deleterious(0)	probably_damaging(0.954)	27.1	0.99998	2.1934	2	0	14-3-3-like domain (binds SMG5 and UPF1)
BI	chr1:183495800A>T	SMG7		ENST00000507469.1:c.382A>T	ENSP00000425133.1:p.Ile128Phe	missense_variant	deleterious(0.02)	probably_damaging(0.989)	24	0.99998	2.1934	1		14-3-3-like domain (binds SMG5 and UPF1)
BI	chr1:183498535G>A	SMG7	rs200930565	ENST00000507469.1:c.710G>A	ENSP00000425133.1:p.Arg237Gln	missense_variant	deleterious(0.01)	probably_damaging(0.941)	25.2	0.99998	2.1934	1	9.808e-05	alpha-helical domain
BI	chr1:183511350G>C	SMG7	rs148593325	ENST00000507469.1:c.1555G>C	ENSP00000425133.1:p.Gly519Arg	missense_variant	deleterious_low_confidence(0)	probably_damaging(0.992)	26.7	0.99998	2.1934	1	0.0005566	unknown
BCM	chr1:183513518C>T	SMG7	rs200413251	ENST00000507469.1:c.1735C>T	ENSP00000425133.1:p.Pro579Ser	missense_variant	deleterious_low_confidence(0.04)	probably_damaging(0.998)	27	0.99998	2.1934	1	8.816e-06	unknown
BCM	chr1:183514098C>A	SMG7	rs34426362	ENST00000507469.1:c.1883C>A	ENSP00000425133.1:p.Pro628His	missense_variant	deleterious_low_confidence(0)	probably_damaging(0.999)	27.4	0.99998	2.1934	3	0.006311	unknown
BI	chr1:183514098C>A	SMG7	rs34426362	ENST00000507469.1:c.1883C>A	ENSP00000425133.1:p.Pro628His	missense_variant	deleterious_low_confidence(0)	probably_damaging(0.999)	27.4	0.99998	2.1934	17	0.006311	unknown
BI	chr1:183514391A>C	SMG7	rs138329574	ENST00000507469.1:c.2176A>C	ENSP00000425133.1:p.Thr726Pro	missense_variant	deleterious_low_confidence(0)	probably_damaging(0.998)	26.6	0.99998	2.1934	1	1.766e-05	Prolin-rich c-terminus (interaction CNOT8)
BI	chr1:183518978C>T	SMG7		ENST00000507469.1:c.2915C>T	ENSP00000425133.1:p.Pro972Leu	missense_variant	deleterious_low_confidence(0)	possibly_damaging(0.663)	23.9	0.99998	2.1934	1	8.818e-06	Prolin-rich c-terminus (interaction CNOT8)
BI	chr1:183519894A>G	SMG7		ENST00000507469.1:c.3004A>G	ENSP00000425133.1:p.Thr1002Ala	missense_variant	deleterious_low_confidence(0)	probably_damaging(0.993)	24	0.99998	2.1934	1		Prolin-rich c-terminus (interaction CNOT8)
BI	chr1:183520043A>C	SMG7	rs143179218	ENST00000507469.1:c.3153A>C	ENSP00000425133.1:p.Lys1051Asn	missense_variant	deleterious_low_confidence(0)	probably_damaging(0.997)	25.5	0.99998	2.1934	1	0	Prolin-rich c-terminus (interaction CNOT8)
BI	chr1:183520048A>T	SMG7	rs33999926	ENST00000507469.1:c.3158A>T	ENSP00000425133.1:p.Asp1053Val	missense_variant	deleterious_low_confidence(0)	possibly_damaging(0.572)	28.4	0.99998	2.1934	6	0.0009442	Prolin-rich c-terminus (interaction CNOT8)
BI	chr1:183520216C>T	SMG7	rs200203235	ENST00000507469.1:c.3203C>T	ENSP00000425133.1:p.Thr1068Met	missense_variant	deleterious_low_confidence(0)	possibly_damaging(0.724)	25	0.99998	2.1934	1	9.707e-05	Prolin-rich c-terminus (interaction CNOT8)
BI	chr1:38032584G>A	GNL2	rs200617651	ENST00000373062.3:c.2068C>T	ENSP00000362153.3:p.Arg690Trp	missense_variant	deleterious(0)	possibly_damaging(0.582)	24.4	6.52e-05	0.27613	2	4.402e-05	unknown
BI	chr1:38032607C>T	GNL2	rs116251390	ENST00000373062.3:c.2045G>A	ENSP00000362153.3:p.Arg682Gln	missense_variant	deleterious(0.01)	probably_damaging(0.91)	33	6.52e-05	0.27613	1	3.598e-05	unknown
BI	chr1:38040295G>A	GNL2		ENST00000373062.3:c.1273C>T	ENSP00000362153.3:p.Leu425Phe	missense_variant	deleterious(0.03)	possibly_damaging(0.737)	24.8	6.52e-05	0.27613	1	8.795e-06	MMR-HSR1 domain
BCM	chr1:38048425A>G	GNL2		ENST00000373062.3:c.749T>C	ENSP00000362153.3:p.Leu250Pro	missense_variant	deleterious(0)	probably_damaging(0.977)	31	6.52e-05	0.27613	1		unknown
BCM	chr1:38048426G>T	GNL2		ENST00000373062.3:c.748C>A	ENSP00000362153.3:p.Leu250Ile	missense_variant	deleterious(0.03)	possibly_damaging(0.468)	25.8	6.52e-05	0.27613	1		unknown
BCM	chr1:38049504C>G	GNL2	rs115297873	ENST00000373062.3:c.600G>C	ENSP00000362153.3:p.Lys200Asn	missense_variant	deleterious(0.04)	possibly_damaging(0.566)	22.7	6.52e-05	0.27613	3	0.00146	unknown
BI	chr1:38049504C>G	GNL2	rs115297873	ENST00000373062.3:c.600G>C	ENSP00000362153.3:p.Lys200Asn	missense_variant	deleterious(0.04)	possibly_damaging(0.566)	22.7	6.52e-05	0.27613	1	0.00146	unknown
BI	chr1:38053027G>A	GNL2		ENST00000373062.3:c.454C>T	ENSP00000362153.3:p.Arg152Ter	stop_gained			37	6.52e-05	0.27613	1		NGP1NT domain
BI	chr1:38053077A>C	GNL2	rs770896096	ENST00000373062.3:c.404T>G	ENSP00000362153.3:p.Leu135Arg	missense_variant	deleterious(0)	probably_damaging(0.995)	26.1	6.52e-05	0.27613	1	0	NGP1NT domain
BI	chr1:38056336A>G	GNL2		ENST00000373062.3:c.355T>C	ENSP00000362153.3:p.Ser119Pro	missense_variant	deleterious(0)	probably_damaging(0.974)	26.3	6.52e-05	0.27613	1	3.519e-05	NGP1NT domain
BCM	chr1:38056362A>G	GNL2		ENST00000373062.3:c.329T>C	ENSP00000362153.3:p.Val110Ala	missense_variant	deleterious(0)	probably_damaging(0.928)	27.1	6.52e-05	0.27613	1		NGP1NT domain
BI	chr1:38058381G>A	GNL2	rs140206804	ENST00000373062.3:c.176C>T	ENSP00000362153.3:p.Pro59Leu	missense_variant	deleterious(0)	possibly_damaging(0.833)	26.4	6.52e-05	0.27613	2	0.0003958	NGP1NT domain
BI	chr1:38059364T>C	GNL2	rs200215365	ENST00000373062.3:c.148A>G	ENSP00000362153.3:p.Arg50Gly	missense_variant	deleterious(0)	probably_damaging(0.993)	32	6.52e-05	0.27613	1	0.0001675	NGP1NT domain
BI	chr10:11998335A>G	UPF2	rs754734559	ENST00000356352.2:c.2558T>C	ENSP00000348708.2:p.Ile853Thr	missense_variant	deleterious(0.02)	probably_damaging(0.955)	28	1	3.1919	1	1.759e-05	MIF4G 3 domain (UPF3B and SMG1 binding domain)
BCM	chr10:12021166T>C	UPF2		ENST00000356352.2:c.1845-2A>G		splice_acceptor_variant			34	1	3.1919	1		n/a
BCM	chr10:12071235A>T	UPF2	rs35258162	ENST00000356352.2:c.654T>A	ENSP00000348708.2:p.Asp218Glu	missense_variant	deleterious(0.05)	probably_damaging(0.998)	23.7	1	3.1919	2	0.001173	MIF4G domain 1
BI	chr10:12071235A>T	UPF2	rs35258162	ENST00000356352.2:c.654T>A	ENSP00000348708.2:p.Asp218Glu	missense_variant	deleterious(0.05)	probably_damaging(0.998)	23.7	1	3.1919	5	0.001173	MIF4G domain 1
BI	chr10:12071255C>T	UPF2	rs752224851	ENST00000356352.2:c.634G>A	ENSP00000348708.2:p.Ala212Thr	missense_variant	deleterious(0.04)	possibly_damaging(0.842)	28.3	1	3.1919	1	0	MIF4G domain 1
BI	chr12:10766088T>A	MAGOHB		ENST00000320756.2:c.44A>T	ENSP00000319240.2:p.His15Leu	missense_variant	deleterious(0)	probably_damaging(0.994)	29.4	0.32706	0.77804	2		Mago nashi protein domain
BCM	chr13:115048328T>C	UPF3A		ENST00000375299.3:c.331T>C	ENSP00000364448.3:p.Tyr111His	missense_variant	deleterious(0)	probably_damaging(0.986)	27.8	9.1728e-07	-0.60494	2		UPF2-binding domain
BCM	chr13:115048398A>G	UPF3A	rs145367145	ENST00000375299.3:c.401A>G	ENSP00000364448.3:p.Tyr134Cys	missense_variant	deleterious(0.02)	possibly_damaging(0.77)	23.7	9.1728e-07	-0.60494	1	0.0006529	UPF2-binding domain
BI	chr13:115048398A>G	UPF3A	rs145367145	ENST00000375299.3:c.401A>G	ENSP00000364448.3:p.Tyr134Cys	missense_variant	deleterious(0.02)	possibly_damaging(0.77)	23.7	9.1728e-07	-0.60494	5	0.0006529	UPF2-binding domain
BI	chr13:115051869G>A	UPF3A	rs200349995	ENST00000375299.3:c.514G>A	ENSP00000364448.3:p.Glu172Lys	missense_variant	deleterious(0.03)	possibly_damaging(0.74)	35	9.1728e-07	-0.60494	1	7.037e-05	RRM domain
BI	chr13:115052084C>T	UPF3A	rs41291207	ENST00000375299.3:c.611C>T	ENSP00000364448.3:p.Ala204Val	missense_variant	deleterious(0.02)	possibly_damaging(0.615)	26.1	9.1728e-07	-0.60494	6	0.001315	RRM domain
BCM	chr13:115057018A>G	UPF3A		ENST00000375299.3:c.686A>G	ENSP00000364448.3:p.Gln229Arg	missense_variant	deleterious(0.02)	probably_damaging(0.999)	33	9.1728e-07	-0.60494	1		RRM domain
BCM	chr13:115057122A>G	UPF3A		ENST00000375299.3:c.701A>G	ENSP00000364448.3:p.Glu234Gly	missense_variant	deleterious(0)	probably_damaging(0.999)	32	9.1728e-07	-0.60494	1		RRM domain
BCM	chr13:115067205G>C	UPF3A		ENST00000375299.3:c.1008-1G>C		splice_acceptor_variant			32	9.1728e-07	-0.60494	1		n/a
BI	chr13:115067318G>A	UPF3A	rs374285151	ENST00000375299.3:c.1120G>A	ENSP00000364448.3:p.Glu374Lys	missense_variant	deleterious(0.03)	possibly_damaging(0.711)	22.6	9.1728e-07	-0.60494	1	8.856e-06	unknown
BCM	chr15:66607419G>A	DIS3L	rs200076422	ENST00000319212.4:c.860G>A	ENSP00000321711.4:p.Arg287His	missense_variant	deleterious(0)	probably_damaging(0.981)	31	1.4172e-18	0.93413	1	0	CDS1 domain (224-323)
BI	chr15:66612927C>T	DIS3L	COSM2257115	ENST00000319212.4:c.1183C>T	ENSP00000321711.4:p.Arg395Cys	missense_variant	deleterious(0)	probably_damaging(0.957)	31	1.4172e-18	0.93413	10	2.65e-05	CSD2 domain (364-432)
BCM	chr15:66612931T>G	DIS3L		ENST00000319212.4:c.1187T>G	ENSP00000321711.4:p.Ile396Ser	missense_variant	deleterious(0)	possibly_damaging(0.675)	27	1.4172e-18	0.93413	1	2.645e-05	CSD2 domain (364-432)
BI	chr15:66612933G>A	DIS3L		ENST00000319212.4:c.1189G>A	ENSP00000321711.4:p.Asp397Asn	missense_variant	deleterious(0)	probably_damaging(0.963)	28.9	1.4172e-18	0.93413	1	0	CSD2 domain (364-432)
BCM	chr15:66615092G>A	DIS3L	rs201473278	ENST00000319212.4:c.1394G>A	ENSP00000321711.4:p.Arg465His	missense_variant	deleterious(0)	probably_damaging(1)	24.9	1.4172e-18	0.93413	1	1.759e-05	RNB domain (465-817)
BI	chr15:66615859C>T	DIS3L	rs768644711	ENST00000319212.4:c.1603C>T	ENSP00000321711.4:p.Arg535Cys	missense_variant	deleterious(0)	probably_damaging(1)	31	1.4172e-18	0.93413	1	3.52e-05	RNB domain (465-817)
BCM	chr15:66615886A>G	DIS3L		ENST00000319212.4:c.1630A>G	ENSP00000321711.4:p.Ser544Gly	missense_variant	deleterious(0)	probably_damaging(0.998)	24.1	1.4172e-18	0.93413	1	0	RNB domain (465-817)
BI	chr15:66618278G>C	DIS3L		ENST00000319212.4:c.1777G>C	ENSP00000321711.4:p.Ala593Pro	missense_variant	deleterious(0)	probably_damaging(1)	27.7	1.4172e-18	0.93413	1	8.794e-06	RNB domain (465-817)
BCM	chr15:66618395C>G	DIS3L		ENST00000319212.4:c.1894C>G	ENSP00000321711.4:p.Leu632Val	missense_variant	deleterious(0)	probably_damaging(0.988)	20.1	1.4172e-18	0.93413	1		RNB domain (465-817)
BCM	chr15:66621325C>T	DIS3L	rs372229333	ENST00000319212.4:c.2219C>T	ENSP00000321711.4:p.Ala740Val	missense_variant	deleterious(0)	probably_damaging(0.986)	28.4	1.4172e-18	0.93413	1	8.875e-06	RNB domain (465-817)
BI	chr15:66621325C>T	DIS3L	rs372229333	ENST00000319212.4:c.2219C>T	ENSP00000321711.4:p.Ala740Val	missense_variant	deleterious(0)	probably_damaging(0.986)	28.4	1.4172e-18	0.93413	1	8.875e-06	RNB domain (465-817)
BCM	chr15:66621382G>A	DIS3L	rs35711894	ENST00000319212.4:c.2276G>A	ENSP00000321711.4:p.Arg759His	missense_variant	deleterious(0)	probably_damaging(0.998)	26.2	1.4172e-18	0.93413	12	0.009604	RNB domain (465-817)
BI	chr15:66621382G>A	DIS3L	rs35711894	ENST00000319212.4:c.2276G>A	ENSP00000321711.4:p.Arg759His	missense_variant	deleterious(0)	probably_damaging(0.998)	26.2	1.4172e-18	0.93413	24	0.009604	RNB domain (465-817)
BCM	chr16:11969662A>G	GSPT1		ENST00000434724.2:c.1817T>C	ENSP00000398131.2:p.Phe606Ser	missense_variant	deleterious(0)	probably_damaging(0.993)	29.4	0.99986	3.3179	3		GTPase domain (eRF1-binding)
BCM	chr16:11970019T>C	GSPT1		ENST00000434724.2:c.1616A>G	ENSP00000398131.2:p.Glu539Gly	missense_variant	deleterious(0)	probably_damaging(0.982)	32	0.99986	3.3179	1		GTPase domain (eRF1-binding)
BCM	chr16:11976936A>T	GSPT1		ENST00000434724.2:c.1364T>A	ENSP00000398131.2:p.Val455Asp	missense_variant	deleterious(0)	probably_damaging(0.998)	29.3	0.99986	3.3179	1		GTPase domain (eRF1-binding)
BCM	chr16:11980731T>C	GSPT1	rs575307701	ENST00000434724.2:c.1015A>G	ENSP00000398131.2:p.Arg339Gly	missense_variant	deleterious(0)	possibly_damaging(0.777)	27.1	0.99986	3.3179	1		GTPase domain (UPF1-binding)
BI	chr16:14576541G>A	PARN	rs745696590	ENST00000437198.2:c.1624C>T	ENSP00000387911.2:p.Gln542Ter	stop_gained			36	0.00037303	0.79435	1	0	unknown
BI	chr16:14576552C>G	PARN	rs377199187	ENST00000437198.2:c.1613G>C	ENSP00000387911.2:p.Arg538Pro	missense_variant	deleterious_low_confidence(0.01)	possibly_damaging(0.551)	24.3	0.00037303	0.79435	2	0.0001239	unknown
BI	chr16:14676079T>C	PARN	rs199551987	ENST00000437198.2:c.1151A>G	ENSP00000387911.2:p.Tyr384Cys	missense_variant	deleterious(0)	probably_damaging(0.998)	27	0.00037303	0.79435	1	8.852e-05	CAF1 domain
BI	chr16:14700381T>C	PARN	rs778046671	ENST00000437198.2:c.662A>G	ENSP00000387911.2:p.Tyr221Cys	missense_variant	deleterious(0)	probably_damaging(0.923)	26.3	0.00037303	0.79435	1	0	CAF1 domain
BI	chr16:14704500C>T	PARN		ENST00000437198.2:c.554+1G>A		splice_donor_variant			35	0.00037303	0.79435	1		n/a
BI	chr16:14723475C>T	PARN	rs768398246	ENST00000437198.2:c.76G>A	ENSP00000387911.2:p.Ala26Thr	missense_variant	deleterious(0)	probably_damaging(0.957)	29.1	0.00037303	0.79435	1	8.849e-06	CAF1 domain
BCM	chr16:18827703A>G	SMG1		ENST00000446231.2:c.10223T>C	ENSP00000402515.2:p.Val3408Ala	missense_variant	deleterious(0.03)	probably_damaging(0.97)	28.1	1	3.2976	1	1.771e-05	C-Insertion (scaffold to recruit substrates) Deniaud 2015
BI	chr16:18840681C>T	SMG1	rs765439624	ENST00000446231.2:c.9530G>A	ENSP00000402515.2:p.Arg3177Gln	missense_variant	deleterious(0.04)	probably_damaging(0.978)	32	1	3.2976	1	8.855e-06	C-Insertion (scaffold to recruit substrates) Deniaud 2015
BCM	chr16:18840721T>C	SMG1	rs752701348	ENST00000446231.2:c.9490A>G	ENSP00000402515.2:p.Ser3164Gly	missense_variant	deleterious(0.04)	probably_damaging(0.952)	24.6	1	3.2976	1	8.854e-06	C-Insertion (scaffold to recruit substrates) Deniaud 2015
BCM	chr16:18841262G>T	SMG1		ENST00000446231.2:c.9119C>A	ENSP00000402515.2:p.Ser3040Tyr	missense_variant	deleterious(0)	possibly_damaging(0.656)	29	1	3.2976	1		C-Insertion (scaffold to recruit substrates) Deniaud 2015
BI	chr16:18844365C>A	SMG1	rs377704338	ENST00000446231.2:c.8689G>T	ENSP00000402515.2:p.Gly2897Cys	missense_variant	deleterious(0)	probably_damaging(1)	26.8	1	3.2976	1	8.851e-06	C-Insertion (scaffold to recruit substrates) Deniaud 2015
BI	chr16:18845710A>G	SMG1	rs753650149	ENST00000446231.2:c.8381T>C	ENSP00000402515.2:p.Val2794Ala	missense_variant	deleterious(0.02)	possibly_damaging(0.755)	23.2	1	3.2976	1	1.773e-05	C-Insertion (scaffold to recruit substrates) Deniaud 2015
BI	chr16:18846365G>A	SMG1	rs776873619	ENST00000446231.2:c.8179C>T	ENSP00000402515.2:p.Arg2727Cys	missense_variant	deleterious(0)	probably_damaging(0.99)	31	1	3.2976	1		C-Insertion (scaffold to recruit substrates) Deniaud 2015
BI	chr16:18847451C>G	SMG1	rs766720772	ENST00000446231.2:c.7861G>C	ENSP00000402515.2:p.Gly2621Arg	missense_variant	deleterious(0.02)	possibly_damaging(0.694)	24.4	1	3.2976	1	1.838e-05	C-Insertion (scaffold to recruit substrates) Deniaud 2015
BI	chr16:18849539G>A	SMG1	rs773037247	ENST00000446231.2:c.7210C>T	ENSP00000402515.2:p.Arg2404Trp	missense_variant	deleterious(0)	probably_damaging(0.998)	32	1	3.2976	1	1.855e-05	SMG1 kinase domain (binds MIF4G UPF2 domain; DHX34 CTD domain and UPF1 phosphorylation)
BI	chr16:18851024G>A	SMG1	rs773814338	ENST00000446231.2:c.6941C>T	ENSP00000402515.2:p.Thr2314Met	missense_variant	deleterious(0)	probably_damaging(0.989)	29.4	1	3.2976	1	4.428e-05	SMG1 kinase domain (binds MIF4G UPF2 domain; DHX34 CTD domain and UPF1 phosphorylation)
BI	chr16:18869558C>T	SMG1	rs186804929	ENST00000446231.2:c.4168G>A	ENSP00000402515.2:p.Val1390Met	missense_variant	deleterious(0.01)	possibly_damaging(0.832)	25.1	1	3.2976	2	0.0003177	FAT domain
BCM	chr16:18871010A>G	SMG1	rs750263855	ENST00000446231.2:c.3821T>C	ENSP00000402515.2:p.Leu1274Pro	missense_variant	deleterious(0.04)	probably_damaging(0.997)	26.6	1	3.2976	1	9.06e-06	FAT domain
BCM	chr16:18871027T>C	SMG1		ENST00000446231.2:c.3806-2A>G		splice_acceptor_variant			28.7	1	3.2976	1		n/a
BI	chr16:18882017G>A	SMG1	rs181581048	ENST00000446231.2:c.2407C>T	ENSP00000402515.2:p.Arg803Cys	missense_variant	deleterious(0.01)	probably_damaging(0.993)	32	1	3.2976	1	0.0005286	Arch domain (binds G-fold domains of SMG8-SMG9)
BI	chr16:18896984A>C	SMG1		ENST00000446231.2:c.827T>G	ENSP00000402515.2:p.Val276Gly	missense_variant	deleterious(0)	probably_damaging(0.991)	26.6	1	3.2976	1		Arch domain (binds G-fold domains of SMG8-SMG9)
BCM	chr17:1972183C>T	SMG6	rs144810784	ENST00000263073.6:c.3724G>A	ENSP00000263073.5:p.Glu1242Lys	missense_variant	deleterious(0.01)	probably_damaging(0.996)	32	0.98164	0.1781	2	0.001065	PIN domain (import function: cleavage PTC)
BI	chr17:1972183C>T	SMG6	rs144810784	ENST00000263073.6:c.3724G>A	ENSP00000263073.5:p.Glu1242Lys	missense_variant	deleterious(0.01)	probably_damaging(0.996)	32	0.98164	0.1781	2	0.001065	PIN domain (import function: cleavage PTC)
BCM	chr17:2139929A>T	SMG6		ENST00000263073.6:c.2726T>A	ENSP00000263073.5:p.Met909Lys	missense_variant	deleterious(0)	possibly_damaging(0.793)	28.9	0.98164	0.1781	1		alpha-helical
BI	chr17:2186072G>A	SMG6	rs758281954	ENST00000263073.6:c.2530C>T	ENSP00000263073.5:p.Arg844Trp	missense_variant	deleterious(0.03)	probably_damaging(0.916)	24.1	0.98164	0.1781	1	1.758e-05	alpha-helical
BI	chr17:2196223C>T	SMG6	rs771460417	ENST00000263073.6:c.2200G>A	ENSP00000263073.5:p.Asp734Asn	missense_variant	deleterious(0)	probably_damaging(1)	31	0.98164	0.1781	1	1.758e-05	14-3-3-like domain (bind UPF1)
BI	chr17:2202438C>A	SMG6	rs142614613	ENST00000263073.6:c.1609G>T	ENSP00000263073.5:p.Gly537Cys	missense_variant	deleterious(0)	probably_damaging(0.921)	25.1	0.98164	0.1781	1	0.0002477	unknown
BI	chr17:2202443G>A	SMG6	rs750794759	ENST00000263073.6:c.1604C>T	ENSP00000263073.5:p.Thr535Met	missense_variant	deleterious(0.04)	possibly_damaging(0.459)	22	0.98164	0.1781	1	4.425e-05	unknown
BCM	chr17:2203223T>C	SMG6	rs138212055	ENST00000263073.6:c.824A>G	ENSP00000263073.5:p.Asp275Gly	missense_variant	deleterious_low_confidence(0.02)	possibly_damaging(0.574)	22.8	0.98164	0.1781	2	0.001591	unknown
BI	chr17:2203223T>C	SMG6	rs138212055	ENST00000263073.6:c.824A>G	ENSP00000263073.5:p.Asp275Gly	missense_variant	deleterious_low_confidence(0.02)	possibly_damaging(0.574)	22.8	0.98164	0.1781	4	0.001591	unknown
BI	chr17:2203320G>A	SMG6	rs138962961	ENST00000263073.6:c.727C>T	ENSP00000263073.5:p.Arg243Cys	missense_variant	deleterious_low_confidence(0)	probably_damaging(0.998)	26.2	0.98164	0.1781	1	8.793e-06	unknown
BI	chr17:2203356C>G	SMG6	rs35172468	ENST00000263073.6:c.691G>C	ENSP00000263073.5:p.Asp231His	missense_variant	deleterious_low_confidence(0.01)	possibly_damaging(0.693)	20.1	0.98164	0.1781	7	7.918e-05	unknown
BI	chr17:2203868C>G	SMG6	rs772969302	ENST00000263073.6:c.179G>C	ENSP00000263073.5:p.Arg60Thr	missense_variant	deleterious_low_confidence(0.01)	probably_damaging(0.992)	25.8	0.98164	0.1781	1	3.519e-05	unknown
BI	chr17:38296913G>T	CASC3		ENST00000264645.7:c.112G>T	ENSP00000264645.6:p.Gly38Cys	missense_variant	deleterious_low_confidence(0.03)	possibly_damaging(0.714)	23.4	0.61338	1.3171	1	0	N-terminal (important for NMD Gerbracht 2020)
BCM	chr17:38318151G>A	CASC3		ENST00000264645.7:c.443G>A	ENSP00000264645.6:p.Ser148Asn	missense_variant	deleterious(0.01)	probably_damaging(0.995)	26.6	0.61338	1.3171	1		SELOR domain
BI	chr17:38318281A>C	CASC3		ENST00000264645.7:c.483A>C	ENSP00000264645.6:p.Lys161Asn	missense_variant	deleterious(0.04)	possibly_damaging(0.615)	23.1	0.61338	1.3171	1		SELOR domain
BCM	chr17:38320381C>T	CASC3	rs140375987	ENST00000264645.7:c.1433C>T	ENSP00000264645.6:p.Pro478Leu	missense_variant	deleterious_low_confidence(0.01)	possibly_damaging(0.775)	25.5	0.61338	1.3171	2	0.0009962	C-terminal
BI	chr17:38320381C>T	CASC3	rs140375987	ENST00000264645.7:c.1433C>T	ENSP00000264645.6:p.Pro478Leu	missense_variant	deleterious_low_confidence(0.01)	possibly_damaging(0.775)	25.5	0.61338	1.3171	5	0.0009962	C-terminal
BCM	chr17:38324454A>G	CASC3		ENST00000264645.7:c.1751-2A>G		splice_acceptor_variant			34	0.61338	1.3171	1		n/a
BCM	chr17:38324554C>T	CASC3	rs41283419	ENST00000264645.7:c.1849C>T	ENSP00000264645.6:p.Leu617Phe	missense_variant	deleterious(0.01)	probably_damaging(0.999)	28.7	0.61338	1.3171	9	0.007762	C-terminal
BI	chr17:38324554C>T	CASC3	rs41283419	ENST00000264645.7:c.1849C>T	ENSP00000264645.6:p.Leu617Phe	missense_variant	deleterious(0.01)	probably_damaging(0.999)	28.7	0.61338	1.3171	15	0.007762	C-terminal
BCM	chr17:56083297A>C	SRSF1		ENST00000258962.4:c.417T>G	ENSP00000258962.4:p.Asp139Glu	missense_variant			26	0.98268	3.9581	1		RRM2 is involved in NMD
BI	chr17:56084441C>T	SRSF1		ENST00000258962.4:c.58G>A	ENSP00000258962.4:p.Val20Met	missense_variant	deleterious(0)	probably_damaging(0.999)	32	0.98268	3.9581	1		RRM1
BCM	chr17:57287425G>A	SMG8	rs142656435	ENST00000543872.2:c.13G>A	ENSP00000438748.2:p.Val5Met	missense_variant	deleterious_low_confidence(0)	possibly_damaging(0.623)	23.1	0.0072559	1.7269	1	0.001462	G-fold-like (interacts SMG1)
BI	chr17:57287425G>A	SMG8	rs142656435	ENST00000543872.2:c.13G>A	ENSP00000438748.2:p.Val5Met	missense_variant	deleterious_low_confidence(0)	possibly_damaging(0.623)	23.1	0.0072559	1.7269	1	0.001462	G-fold-like (interacts SMG1)
BI	chr17:57287453C>T	SMG8	rs200954396	ENST00000543872.2:c.41C>T	ENSP00000438748.2:p.Ala14Val	missense_variant	deleterious_low_confidence(0.02)	possibly_damaging(0.483)	22.5	0.0072559	1.7269	1	0.0005406	G-fold-like (interacts SMG1)
BI	chr17:57287970C>G	SMG8	rs149511152	ENST00000543872.2:c.558C>G	ENSP00000438748.2:p.His186Gln	missense_variant	deleterious(0)	probably_damaging(0.994)	24	0.0072559	1.7269	1	7.281e-05	G-fold-like (interacts SMG1)
BI	chr17:57288043C>T	SMG8	rs548128647	ENST00000543872.2:c.631C>T	ENSP00000438748.2:p.Leu211Phe	missense_variant	deleterious(0.01)	probably_damaging(0.956)	25.6	0.0072559	1.7269	1	3.518e-05	G-fold-like (interacts SMG1)
BCM	chr17:57288044T>C	SMG8	rs146018691	ENST00000543872.2:c.632T>C	ENSP00000438748.2:p.Leu211Pro	missense_variant	deleterious(0)	probably_damaging(0.983)	28.3	0.0072559	1.7269	1	7.917e-05	G-fold-like (interacts SMG1)
BI	chr17:57288044T>C	SMG8	rs146018691	ENST00000543872.2:c.632T>C	ENSP00000438748.2:p.Leu211Pro	missense_variant	deleterious(0)	probably_damaging(0.983)	28.3	0.0072559	1.7269	1	7.917e-05	G-fold-like (interacts SMG1)
BI	chr17:57288401C>T	SMG8		ENST00000543872.2:c.989C>T	ENSP00000438748.2:p.Pro330Leu	missense_variant	deleterious(0)	probably_damaging(0.993)	28.9	0.0072559	1.7269	1		G-fold-like (interacts SMG1)
BCM	chr17:57288766G>C	SMG8	rs367951172	ENST00000543872.2:c.1354G>C	ENSP00000438748.2:p.Ala452Pro	missense_variant	deleterious(0)	probably_damaging(0.996)	28.1	0.0072559	1.7269	1	0.0001231	Stalk domain
BI	chr17:57288766G>C	SMG8	rs367951172	ENST00000543872.2:c.1354G>C	ENSP00000438748.2:p.Ala452Pro	missense_variant	deleterious(0)	probably_damaging(0.996)	28.1	0.0072559	1.7269	1	0.0001231	Stalk domain
BCM	chr17:57288997G>T	SMG8	rs200723687	ENST00000543872.2:c.1585G>T	ENSP00000438748.2:p.Ala529Ser	missense_variant	deleterious(0.01)	possibly_damaging(0.619)	23.8	0.0072559	1.7269	1	0.0005458	Stalk domain
BI	chr17:57288997G>T	SMG8	rs200723687	ENST00000543872.2:c.1585G>T	ENSP00000438748.2:p.Ala529Ser	missense_variant	deleterious(0.01)	possibly_damaging(0.619)	23.8	0.0072559	1.7269	1	0.0005458	Stalk domain
BCM	chr17:57289151T>C	SMG8		ENST00000543872.2:c.1739T>C	ENSP00000438748.2:p.Phe580Ser	missense_variant	deleterious(0)	probably_damaging(0.958)	29	0.0072559	1.7269	1		unknown
BI	chr17:57290456G>A	SMG8	rs148545053	ENST00000543872.2:c.2272G>A	ENSP00000438748.2:p.Gly758Ser	missense_variant	deleterious(0.01)	probably_damaging(1)	29	0.0072559	1.7269	1	3.517e-05	unknown
BCM	chr17:78109932T>C	EIF4A3		ENST00000269349.3:c.1092-2A>G		splice_acceptor_variant			33	0.99985	4.021	1		n/a
BCM	chr17:78112071A>G	EIF4A3		ENST00000269349.3:c.737T>C	ENSP00000269349.3:p.Leu246Ser	missense_variant	deleterious(0)	probably_damaging(0.966)	25.8	0.99985	4.021	1		unknown
BCM	chr17:78118041A>G	EIF4A3		ENST00000269349.3:c.172T>C	ENSP00000269349.3:p.Phe58Leu	missense_variant	deleterious(0.01)	probably_damaging(0.99)	28	0.99985	4.021	1		N-terminal region important for NMD (Gehring 2005)
BI	chr19:18960931T>A	UPF1		ENST00000262803.5:c.509T>A	ENSP00000262803.4:p.Leu170Gln	missense_variant	deleterious(0)	probably_damaging(0.999)	27.5	1	5.626	1		CH rich domain (UPF2 and eRF3a-binding domain)
BI	chr19:18966038C>T	UPF1	rs755352967	ENST00000262803.5:c.1531C>T	ENSP00000262803.4:p.Arg511Trp	missense_variant	deleterious(0)	possibly_damaging(0.736)	27.4	1	5.626	1	8.906e-06	RecA1 Helicase domain (ATPase activity)
BCM	chr19:18968162C>A	UPF1		ENST00000262803.5:c.2002C>A	ENSP00000262803.4:p.Pro668Thr	missense_variant	deleterious(0)	probably_damaging(0.988)	26.1	1	5.626	1		RecA1 Helicase domain (ATPase activity)
BCM	chr19:18968277C>A	UPF1	rs143390710	ENST00000262803.5:c.2117C>A	ENSP00000262803.4:p.Pro706His	missense_variant	deleterious(0)	probably_damaging(0.992)	27.8	1	5.626	1		RecA2 Helicase domain (ATPase activity)
BI	chr19:44242324G>A	SMG9		ENST00000270066.6:c.859C>T	ENSP00000270066.6:p.Arg287Cys	missense_variant	deleterious(0)	probably_damaging(0.993)	27.8	3.4628e-13	1.5952	3	0	G-fold-like (interacts SMG1)
BI	chr19:44251821G>A	SMG9	rs772226338	ENST00000270066.6:c.454C>T	ENSP00000270066.6:p.Arg152Trp	missense_variant	deleterious(0)	probably_damaging(0.936)	24.7	3.4628e-13	1.5952	1	9.058e-06	unknown
BCM	chr19:44251836A>T	SMG9		ENST00000270066.6:c.439T>A	ENSP00000270066.6:p.Tyr147Asn	missense_variant	deleterious(0)	probably_damaging(0.975)	27.3	3.4628e-13	1.5952	1		unknown
BCM	chr19:44254848G>A	SMG9	rs766009859	ENST00000270066.6:c.46C>T	ENSP00000270066.6:p.Arg16Trp	missense_variant	deleterious_low_confidence(0)	probably_damaging(0.998)	26.6	3.4628e-13	1.5952	1	8.836e-06	unknown
BI	chr19:44254857CAT>C	SMG9		ENST00000270066.6:c.35_36del	ENSP00000270066.6:p.Tyr12TrpfsTer108	frameshift_variant				3.4628e-13	1.5952	1		n/a
BI	chr19:47856844A>C	DHX34	rs746525776	ENST00000328771.4:c.557A>C	ENSP00000331907.4:p.Asp186Ala	missense_variant	deleterious(0)	probably_damaging(1)	27.1	6.5588e-13	-0.084434	1	0	RecA1 DExH helicase domain (interacts with UPF1)
BI	chr19:47858447T>C	DHX34	rs146308315	ENST00000328771.4:c.857T>C	ENSP00000331907.4:p.Leu286Pro	missense_variant	deleterious(0)	probably_damaging(1)	26.7	6.5588e-13	-0.084434	1	0	RecA1 DExH helicase domain (interacts with UPF1)
BI	chr19:47858455G>A	DHX34	rs199846132	ENST00000328771.4:c.865G>A	ENSP00000331907.4:p.Asp289Asn	missense_variant	deleterious(0)	probably_damaging(0.996)	26.7	6.5588e-13	-0.084434	1	0.000167	RecA1 DExH helicase domain (interacts with UPF1)
BCM	chr19:47858494C>T	DHX34	rs61757592	ENST00000328771.4:c.904C>T	ENSP00000331907.4:p.Arg302Trp	missense_variant	deleterious(0)	probably_damaging(0.999)	26.6	6.5588e-13	-0.084434	1	0.000378	RecA1 DExH helicase domain (interacts with UPF1)
BI	chr19:47858494C>T	DHX34	rs61757592	ENST00000328771.4:c.904C>T	ENSP00000331907.4:p.Arg302Trp	missense_variant	deleterious(0)	probably_damaging(0.999)	26.6	6.5588e-13	-0.084434	1	0.000378	RecA1 DExH helicase domain (interacts with UPF1)
BI	chr19:47865756G>T	DHX34	rs145555932	ENST00000328771.4:c.1399G>T	ENSP00000331907.4:p.Asp467Tyr	missense_variant	deleterious(0)	probably_damaging(1)	29.9	6.5588e-13	-0.084434	1	0.0004034	RecA2 DExH helicase domain (interacts with UPF1)
BCM	chr19:47865787A>G	DHX34		ENST00000328771.4:c.1430A>G	ENSP00000331907.4:p.Glu477Gly	missense_variant	deleterious(0)	probably_damaging(1)	32	6.5588e-13	-0.084434	1		RecA2 DExH helicase domain (interacts with UPF1)
BCM	chr19:47865789T>C	DHX34		ENST00000328771.4:c.1432T>C	ENSP00000331907.4:p.Phe478Leu	missense_variant	deleterious(0)	probably_damaging(0.999)	29.4	6.5588e-13	-0.084434	1		RecA2 DExH helicase domain (interacts with UPF1)
BCM	chr19:47876133C>T	DHX34		ENST00000328771.4:c.1915C>T	ENSP00000331907.4:p.Gln639Ter	stop_gained			43	6.5588e-13	-0.084434	3		Ratchet domain
BI	chr19:47876898C>T	DHX34	rs141177029	ENST00000328771.4:c.2005C>T	ENSP00000331907.4:p.Arg669Cys	missense_variant	deleterious(0)	probably_damaging(0.931)	30	6.5588e-13	-0.084434	1	1.767e-05	Ratchet domain
BI	chr19:47876902G>A	DHX34	rs138025146	ENST00000328771.4:c.2009G>A	ENSP00000331907.4:p.Arg670Gln	missense_variant	deleterious(0.01)	possibly_damaging(0.631)	26.1	6.5588e-13	-0.084434	1	0.0003091	Ratchet domain
BI	chr19:47879292G>A	DHX34	rs144080741	ENST00000328771.4:c.2419G>A	ENSP00000331907.4:p.Gly807Ser	missense_variant	deleterious(0)	probably_damaging(1)	28.5	6.5588e-13	-0.084434	7	0	OB domain (NBAS binding) (Longman et al 2020)
BCM	chr19:47879329A>G	DHX34	rs375056515	ENST00000328771.4:c.2456A>G	ENSP00000331907.4:p.Asn819Ser	missense_variant	deleterious(0)	probably_damaging(0.999)	24.1	6.5588e-13	-0.084434	1	4.947e-05	OB domain (NBAS binding) (Longman et al 2020)
BI	chr19:47879766G>A	DHX34	rs137983157	ENST00000328771.4:c.2548G>A	ENSP00000331907.4:p.Glu850Lys	missense_variant	deleterious(0.01)	probably_damaging(0.982)	25	6.5588e-13	-0.084434	3	0.0003352	OB domain (NBAS binding) (Longman et al 2020)
BI	chr19:47880464G>A	DHX34		ENST00000328771.4:c.2706+1G>A		splice_donor_variant			35	6.5588e-13	-0.084434	1	9.016e-06	n/a
BI	chr19:47883030G>T	DHX34	rs200980579	ENST00000328771.4:c.2770G>T	ENSP00000331907.4:p.Gly924Cys	missense_variant	deleterious(0.03)	possibly_damaging(0.895)	24.9	6.5588e-13	-0.084434	1	0	OB domain (NBAS binding) (Longman et al 2020)
BI	chr19:47884091C>T	DHX34	rs145868005	ENST00000328771.4:c.3001C>T	ENSP00000331907.4:p.Arg1001Trp	missense_variant	deleterious(0)	probably_damaging(0.972)	24.4	6.5588e-13	-0.084434	1	5.281e-05	CTD domain (important for SMG1 binding)
BCM	chr19:49513138G>A	RUVBL2		ENST00000595090.1:c.568G>A	ENSP00000473172.1:p.Gly190Arg	missense_variant	deleterious(0.01)	probably_damaging(0.993)	32	0.99992	3.1128	1		DII domain (DHX34 binding)
BCM	chr19:49514506C>T	RUVBL2	rs187501901	ENST00000595090.1:c.940C>T	ENSP00000473172.1:p.Arg314Trp	missense_variant	deleterious(0)	probably_damaging(0.986)	32	0.99992	3.1128	2	0.0006107	unknown
BI	chr19:52716217C>T	PPP2R1A	COSM1000444	ENST00000322088.6:c.661C>T	ENSP00000324804.6:p.Arg221Trp	missense_variant	deleterious(0)	probably_damaging(1)	32	0.98389	4.4565	1	0	HEAT domain
BCM	chr19:52725358T>C	PPP2R1A		ENST00000322088.6:c.1525T>C	ENSP00000324804.6:p.Ser509Pro	missense_variant	deleterious(0)	possibly_damaging(0.788)	26.8	0.98389	4.4565	1		PP2A subunit C binding
BI	chr2:15359049G>T	NBAS	rs746350433	ENST00000281513.5:c.6280C>A	ENSP00000281513.5:p.Pro2094Thr	missense_variant	deleterious(0)	probably_damaging(0.995)	26.6	5.0234e-43	-0.87476	1	1.767e-05	C-terminal
BI	chr2:15374831C>T	NBAS	rs140373332	ENST00000281513.5:c.5984G>A	ENSP00000281513.5:p.Arg1995Gln	missense_variant	deleterious(0)	possibly_damaging(0.81)	32	5.0234e-43	-0.87476	1	0.000387	C-terminal
BCM	chr2:15415627G>A	NBAS		ENST00000281513.5:c.5705C>T	ENSP00000281513.5:p.Ser1902Phe	missense_variant	deleterious(0)	probably_damaging(0.931)	32	5.0234e-43	-0.87476	1		C-terminal
BCM	chr2:15415865T>A	NBAS	rs201084909	ENST00000281513.5:c.5467A>T	ENSP00000281513.5:p.Ile1823Phe	missense_variant	deleterious(0)	possibly_damaging(0.649)	25.6	5.0234e-43	-0.87476	1	0.0008996	C-terminal
BI	chr2:15415865T>A	NBAS	rs201084909	ENST00000281513.5:c.5467A>T	ENSP00000281513.5:p.Ile1823Phe	missense_variant	deleterious(0)	possibly_damaging(0.649)	25.6	5.0234e-43	-0.87476	1	0.0008996	C-terminal
BCM	chr2:15427225G>A	NBAS	rs148464908	ENST00000281513.5:c.5110C>T	ENSP00000281513.5:p.His1704Tyr	missense_variant	deleterious(0)	possibly_damaging(0.505)	26.8	5.0234e-43	-0.87476	1	0.0003166	C-terminal
BI	chr2:15427225G>A	NBAS	rs148464908	ENST00000281513.5:c.5110C>T	ENSP00000281513.5:p.His1704Tyr	missense_variant	deleterious(0)	possibly_damaging(0.505)	26.8	5.0234e-43	-0.87476	1	0.0003166	C-terminal
BI	chr2:15427256G>C	NBAS	rs751002986	ENST00000281513.5:c.5079C>G	ENSP00000281513.5:p.Tyr1693Ter	stop_gained			36	5.0234e-43	-0.87476	1	0	C-terminal
BCM	chr2:15432775C>T	NBAS	rs146449593	ENST00000281513.5:c.4913G>A	ENSP00000281513.5:p.Arg1638His	missense_variant	deleterious(0.04)	possibly_damaging(0.77)	24.3	5.0234e-43	-0.87476	7	0.004721	C-terminal
BI	chr2:15432775C>T	NBAS	rs146449593	ENST00000281513.5:c.4913G>A	ENSP00000281513.5:p.Arg1638His	missense_variant	deleterious(0.04)	possibly_damaging(0.77)	24.3	5.0234e-43	-0.87476	15	0.004721	C-terminal
BCM	chr2:15448339C>T	NBAS		ENST00000281513.5:c.4797+1G>A		splice_donor_variant			33	5.0234e-43	-0.87476	1		n/a
BCM	chr2:15449305G>A	NBAS	rs772268917	ENST00000281513.5:c.4649C>T	ENSP00000281513.5:p.Ala1550Val	missense_variant	deleterious(0)	probably_damaging(0.989)	31	5.0234e-43	-0.87476	1	3.524e-05	C-terminal
BI	chr2:15449305G>A	NBAS	rs772268917	ENST00000281513.5:c.4649C>T	ENSP00000281513.5:p.Ala1550Val	missense_variant	deleterious(0)	probably_damaging(0.989)	31	5.0234e-43	-0.87476	2	3.524e-05	C-terminal
BI	chr2:15467889A>C	NBAS		ENST00000281513.5:c.4567T>G	ENSP00000281513.5:p.Phe1523Val	missense_variant	deleterious(0.01)	possibly_damaging(0.784)	25.1	5.0234e-43	-0.87476	1		C-terminal
BCM	chr2:15470849A>C	NBAS		ENST00000281513.5:c.4220T>G	ENSP00000281513.5:p.Leu1407Trp	missense_variant	deleterious(0)	possibly_damaging(0.728)	23.8	5.0234e-43	-0.87476	1		C-terminal
BI	chr2:15493821A>T	NBAS	rs773921162	ENST00000281513.5:c.3945T>A	ENSP00000281513.5:p.Ser1315Arg	missense_variant	deleterious(0.04)	possibly_damaging(0.683)	14.89	5.0234e-43	-0.87476	1	0	Sec39 domain (Secretory pathway)
BI	chr2:15496498A>G	NBAS	rs775072332	ENST00000281513.5:c.3860T>C	ENSP00000281513.5:p.Leu1287Ser	missense_variant	deleterious(0)	probably_damaging(0.971)	22.9	5.0234e-43	-0.87476	2	1.763e-05	Sec39 domain (Secretory pathway)
BCM	chr2:15534391G>A	NBAS	rs147322367	ENST00000281513.5:c.3217C>T	ENSP00000281513.5:p.Arg1073Cys	missense_variant	deleterious(0)	possibly_damaging(0.846)	25.1	5.0234e-43	-0.87476	8	0.005108	Sec39 domain (Secretory pathway)
BI	chr2:15534391G>A	NBAS	rs147322367	ENST00000281513.5:c.3217C>T	ENSP00000281513.5:p.Arg1073Cys	missense_variant	deleterious(0)	possibly_damaging(0.846)	25.1	5.0234e-43	-0.87476	19	0.005108	Sec39 domain (Secretory pathway)
BI	chr2:15542374C>G	NBAS	rs201150984	ENST00000281513.5:c.2989G>C	ENSP00000281513.5:p.Glu997Gln	missense_variant	deleterious(0.03)	possibly_damaging(0.614)	19.15	5.0234e-43	-0.87476	1	4.406e-05	Sec39 domain (Secretory pathway)
BI	chr2:15601387A>C	NBAS		ENST00000281513.5:c.2277T>G	ENSP00000281513.5:p.Ile759Met	missense_variant	deleterious(0.03)	possibly_damaging(0.575)	22.9	5.0234e-43	-0.87476	1		Sec39 domain (Secretory pathway)
BI	chr2:15608634C>T	NBAS	rs770446752	ENST00000281513.5:c.1749G>A	ENSP00000281513.5:p.Trp583Ter	stop_gained			41	5.0234e-43	-0.87476	1	1.761e-05	unknown
BCM	chr2:15614282G>A	NBAS		ENST00000281513.5:c.1508C>T	ENSP00000281513.5:p.Ala503Val	missense_variant	deleterious(0.02)	possibly_damaging(0.795)	27.2	5.0234e-43	-0.87476	1	8.794e-06	unknown
BI	chr2:15615936A>G	NBAS	rs767322010	ENST00000281513.5:c.1216T>C	ENSP00000281513.5:p.Cys406Arg	missense_variant	deleterious(0.01)	probably_damaging(0.949)	25.2	5.0234e-43	-0.87476	1	7.04e-05	unknown
BCM	chr2:15618404C>G	NBAS	rs76459791	ENST00000281513.5:c.1093G>C	ENSP00000281513.5:p.Asp365His	missense_variant	deleterious(0)	possibly_damaging(0.717)	27.4	5.0234e-43	-0.87476	3	0.0132	NBAS_N domain (WD40)
BI	chr2:15618404C>G	NBAS	rs76459791	ENST00000281513.5:c.1093G>C	ENSP00000281513.5:p.Asp365His	missense_variant	deleterious(0)	possibly_damaging(0.717)	27.4	5.0234e-43	-0.87476	19	0.0132	NBAS_N domain (WD40)
BI	chr2:15651412C>T	NBAS	rs776010451	ENST00000281513.5:c.809G>A	ENSP00000281513.5:p.Gly270Asp	missense_variant	deleterious(0)	probably_damaging(1)	27	5.0234e-43	-0.87476	1	4.405e-05	NBAS_N domain (WD40)
BI	chr2:15651461C>A	NBAS		ENST00000281513.5:c.760G>T	ENSP00000281513.5:p.Gly254Cys	missense_variant	deleterious(0)	probably_damaging(0.936)	26.3	5.0234e-43	-0.87476	1	0	NBAS_N domain (WD40)
BI	chr2:15676570G>A	NBAS	COSM4085759	ENST00000281513.5:c.619C>T	ENSP00000281513.5:p.Arg207Ter	stop_gained			36	5.0234e-43	-0.87476	1	8.794e-06	NBAS_N domain (WD40)
BI	chr2:15676649G>C	NBAS	rs202027230	ENST00000281513.5:c.540C>G	ENSP00000281513.5:p.Ser180Arg	missense_variant	deleterious(0)	probably_damaging(0.981)	24.7	5.0234e-43	-0.87476	1	2.64e-05	NBAS_N domain (WD40)
BI	chr2:15696945T>C	NBAS	rs138546465	ENST00000281513.5:c.173-2A>G		splice_acceptor_variant			34	5.0234e-43	-0.87476	1	1.762e-05	n/a
BI	chr2:232880381G>C	DIS3L2		ENST00000325385.7:c.210G>C	ENSP00000315569.7:p.Gln70His	missense_variant	deleterious(0.01)	possibly_damaging(0.823)	36	0.944	0.94426	1	0	CDS1 domain (47-148)
BI	chr2:232889039C>T	DIS3L2	rs202059499	ENST00000325385.7:c.263C>T	ENSP00000315569.7:p.Pro88Leu	missense_variant	deleterious(0)	possibly_damaging(0.838)	29.4	0.944	0.94426	2	0.0006939	CDS1 domain (47-148)
BI	chr2:232894729G>C	DIS3L2	rs372013568	ENST00000325385.7:c.305G>C	ENSP00000315569.7:p.Arg102Pro	missense_variant	deleterious(0)	probably_damaging(0.999)	29.1	0.944	0.94426	1	3.579e-05	CDS1 domain (47-148)
BI	chr2:233001277CCT>C	DIS3L2		ENST00000325385.7:c.799_800del	ENSP00000315569.7:p.Leu267ValfsTer10	frameshift_variant			33	0.944	0.94426	1		unknown
BI	chr2:233028237A>G	DIS3L2	rs200027186	ENST00000325385.7:c.1019A>G	ENSP00000315569.7:p.Tyr340Cys	missense_variant	deleterious(0.03)	probably_damaging(0.971)	24.7	0.944	0.94426	1	0.0003178	CDS2 domain (265-341)
BCM	chr2:233127938C>G	DIS3L2	rs186865544	ENST00000325385.7:c.1447C>G	ENSP00000315569.7:p.Arg483Gly	missense_variant	deleterious(0)	probably_damaging(0.983)	28	0.944	0.94426	2	0.001309	RNB domain (371-721)
BI	chr2:233127938C>G	DIS3L2	rs186865544	ENST00000325385.7:c.1447C>G	ENSP00000315569.7:p.Arg483Gly	missense_variant	deleterious(0)	probably_damaging(0.983)	28	0.944	0.94426	4	0.001309	RNB domain (371-721)
BI	chr2:233127939G>A	DIS3L2	rs148474013	ENST00000325385.7:c.1448G>A	ENSP00000315569.7:p.Arg483Gln	missense_variant	deleterious(0.01)	possibly_damaging(0.586)	26.4	0.944	0.94426	52	0.001821	RNB domain (371-721)
BI	chr2:233164812G>T	DIS3L2	rs191608083	ENST00000325385.7:c.1722G>T	ENSP00000315569.7:p.Glu574Asp	missense_variant	deleterious(0.05)	possibly_damaging(0.613)	25	0.944	0.94426	2	0.0003722	RNB domain (371-721)
BI	chr2:233194608C>T	DIS3L2	rs370822831	ENST00000325385.7:c.1825C>T	ENSP00000315569.7:p.Arg609Trp	missense_variant	deleterious(0)	probably_damaging(1)	32	0.944	0.94426	2	0.0001517	RNB domain (371-721)
BI	chr2:233194609G>A	DIS3L2	rs774228906	ENST00000325385.7:c.1826G>A	ENSP00000315569.7:p.Arg609Gln	missense_variant	deleterious(0.04)	probably_damaging(0.937)	27.9	0.944	0.94426	2	4.461e-05	RNB domain (371-721)
BCM	chr2:233194618C>T	DIS3L2	rs771703300	ENST00000325385.7:c.1835C>T	ENSP00000315569.7:p.Pro612Leu	missense_variant	deleterious(0.03)	probably_damaging(0.997)	23.6	0.944	0.94426	1	2.67e-05	RNB domain (371-721)
BCM	chr2:233194645T>C	DIS3L2	rs772312903	ENST00000325385.7:c.1862T>C	ENSP00000315569.7:p.Leu621Pro	missense_variant	deleterious(0)	probably_damaging(0.995)	27.9	0.944	0.94426	1	8.893e-06	RNB domain (371-721)
BCM	chr2:233198613A>T	DIS3L2		ENST00000325385.7:c.2074A>T	ENSP00000315569.7:p.Asn692Tyr	missense_variant	deleterious(0)	probably_damaging(0.991)	25.6	0.944	0.94426	1		RNB domain (371-721)
BI	chr2:233201302G>T	DIS3L2	rs377688902	ENST00000325385.7:c.2620G>T	ENSP00000315569.7:p.Glu874Ter	stop_gained			34	0.944	0.94426	1	2.7e-05	RNB domain (371-721)
BCM	chr3:10354325A>G	SEC13		ENST00000350697.3:c.254T>C	ENSP00000312122.4:p.Ile85Thr	missense_variant	deleterious(0.01)	probably_damaging(0.996)	26.2	0.017926	0.62069	1		WD40 domain
BI	chr3:10357089C>T	SEC13	rs150831678	ENST00000350697.3:c.80G>A	ENSP00000312122.4:p.Arg27His	missense_variant	deleterious(0.02)	possibly_damaging(0.882)	31	0.017926	0.62069	1	8.833e-05	WD40 domain
BI	chr3:127823653A>G	RUVBL1	rs150247734	ENST00000322623.5:c.476T>C	ENSP00000318297.5:p.Ile159Thr	missense_variant	deleterious(0)	possibly_damaging(0.853)	26.9	0.99902	3.3859	1		120-296 DII domain (DHX34 binding)
BI	chr3:127831806T>C	RUVBL1	rs199688007	ENST00000322623.5:c.286A>G	ENSP00000318297.5:p.Met96Val	missense_variant	deleterious(0.02)	possibly_damaging(0.456)	23.6	0.99902	3.3859	1	4.399e-05	unknown
BI	chr3:142031589G>C	XRN1	rs200962555	ENST00000264951.4:c.4669C>G	ENSP00000264951.4:p.Pro1557Ala	missense_variant	deleterious_low_confidence(0.01)	possibly_damaging(0.905)	24	1	2.1075	1	0.0003211	unknown
BI	chr3:142051814C>T	XRN1	rs760535063	ENST00000264951.4:c.4057G>A	ENSP00000264951.4:p.Ala1353Thr	missense_variant	deleterious_low_confidence(0.01)	probably_damaging(0.999)	30	1	2.1075	1	4.43e-05	unknown
BI	chr3:142075938C>T	XRN1		ENST00000264951.4:c.3488G>A	ENSP00000264951.4:p.Arg1163Gln	missense_variant	deleterious(0.01)	probably_damaging(0.971)	30	1	2.1075	1	0	Xnr1 SH3-like domain
BI	chr3:142084168G>T	XRN1	rs148243999	ENST00000264951.4:c.3245C>A	ENSP00000264951.4:p.Pro1082His	missense_variant	deleterious(0)	probably_damaging(0.989)	26	1	2.1075	1	0	unknown
BI	chr3:142089400C>T	XRN1	rs138044873	ENST00000264951.4:c.3131G>A	ENSP00000264951.4:p.Arg1044His	missense_variant	deleterious(0)	probably_damaging(0.943)	31	1	2.1075	2	8.96e-06	unknown
BCM	chr3:142102200A>G	XRN1		ENST00000264951.4:c.2558T>C	ENSP00000264951.4:p.Phe853Ser	missense_variant	deleterious(0)	possibly_damaging(0.833)	29.5	1	2.1075	1		XRN1_D2_D3
BCM	chr3:142141436G>A	XRN1	rs61744316	ENST00000264951.4:c.955C>T	ENSP00000264951.4:p.Pro319Ser	missense_variant	deleterious(0)	possibly_damaging(0.837)	27.8	1	2.1075	3	8.818e-05	XRN_N terminus domain
BI	chr3:142141436G>A	XRN1	rs61744316	ENST00000264951.4:c.955C>T	ENSP00000264951.4:p.Pro319Ser	missense_variant	deleterious(0)	possibly_damaging(0.837)	27.8	1	2.1075	7	8.818e-05	XRN_N terminus domain
BI	chr3:142142460CA>C	XRN1		ENST00000264951.4:c.651del	ENSP00000264951.4:p.His217GlnfsTer8	frameshift_variant				1	2.1075	1		n/a
BCM	chr3:184035178C>T	EIF4G1	rs779901470	ENST00000424196.1:c.238C>T	ENSP00000416255.1:p.Arg80Cys	missense_variant	deleterious(0.01)	probably_damaging(0.991)	27.9	1	2.2233	1	0	unknown
BI	chr3:184039373C>A	EIF4G1	rs200405556	ENST00000424196.1:c.1022C>A	ENSP00000416255.1:p.Pro341Gln	missense_variant	deleterious(0.01)	probably_damaging(0.998)	24.5	1	2.2233	1	0.0001319	unknown
BI	chr3:184044707C>T	EIF4G1		ENST00000424196.1:c.3385C>T	ENSP00000416255.1:p.Arg1129Cys	missense_variant	deleterious(0)	probably_damaging(0.985)	32	1	2.2233	1		unknown
BCM	chr3:184045062C>T	EIF4G1	rs751830609	ENST00000424196.1:c.3508C>T	ENSP00000416255.1:p.Arg1170Trp	missense_variant	deleterious(0)	probably_damaging(0.937)	29.2	1	2.2233	1	4.403e-05	unknown
BI	chr3:184045092C>T	EIF4G1	rs200560380	ENST00000424196.1:c.3538C>T	ENSP00000416255.1:p.Arg1180Trp	missense_variant	deleterious(0.03)	probably_damaging(0.917)	29.8	1	2.2233	1	0.0001761	unknown
BI	chr3:184045164C>T	EIF4G1	CM117031	ENST00000424196.1:c.3610C>T	ENSP00000416255.1:p.Arg1204Trp	missense_variant	deleterious(0)	probably_damaging(0.937)	26.4	1	2.2233	1	3.541e-05	unknown
BI	chr3:184045222G>A	EIF4G1	rs34086109	ENST00000424196.1:c.3668G>A	ENSP00000416255.1:p.Arg1223His	missense_variant	deleterious(0)	probably_damaging(0.925)	28.5	1	2.2233	1	2.691e-05	unknown
BCM	chr3:184045238T>C	EIF4G1		ENST00000424196.1:c.3682+2T>C		splice_donor_variant			32	1	2.2233	1		n/a
BI	chr3:184046427A>C	EIF4G1	rs780644242	ENST00000424196.1:c.3983A>C	ENSP00000416255.1:p.Glu1328Ala	missense_variant	deleterious(0.04)	possibly_damaging(0.862)	29	1	2.2233	1	0	EIF4A-binding domain
BCM	chr3:184046529T>C	EIF4G1	rs144059151	ENST00000424196.1:c.4085T>C	ENSP00000416255.1:p.Met1362Thr	missense_variant	deleterious(0)	probably_damaging(0.962)	25.8	1	2.2233	1	0.0008264	EIF4A-binding domain
BI	chr3:184046529T>C	EIF4G1	rs144059151	ENST00000424196.1:c.4085T>C	ENSP00000416255.1:p.Met1362Thr	missense_variant	deleterious(0)	probably_damaging(0.962)	25.8	1	2.2233	3	0.0008264	EIF4A-binding domain
BI	chr3:184049552T>A	EIF4G1	rs745384603	ENST00000424196.1:c.4453T>A	ENSP00000416255.1:p.Leu1485Ile	missense_variant	deleterious(0)	possibly_damaging(0.71)	23.1	1	2.2233	1		MNK1-binding domain
BI	chr3:184049850G>C	EIF4G1	rs777565228	ENST00000424196.1:c.4615G>C	ENSP00000416255.1:p.Val1539Leu	missense_variant	deleterious(0.02)	possibly_damaging(0.662)	25	1	2.2233	1	8.804e-06	MNK1-binding domain
BI	chr3:53326419G>A	DCP1A	rs201480018	ENST00000607628.1:c.1063C>T	ENSP00000475920.1:p.Leu355Phe	missense_variant	deleterious(0)	probably_damaging(0.978)	26.4	0.68989	1.2148	2	6.225e-05	unknown
BCM	chr3:53326592G>C	DCP1A	rs35988197	ENST00000607628.1:c.890C>G	ENSP00000475920.1:p.Ala297Gly	missense_variant	deleterious(0.03)	probably_damaging(0.971)	25.5	0.68989	1.2148	9	0.007806	unknown
BI	chr3:53326592G>C	DCP1A	rs35988197	ENST00000607628.1:c.890C>G	ENSP00000475920.1:p.Ala297Gly	missense_variant	deleterious(0.03)	probably_damaging(0.971)	25.5	0.68989	1.2148	19	0.007806	unknown
BI	chr3:53346369G>A	DCP1A	rs115623412	ENST00000607628.1:c.412C>T	ENSP00000475920.1:p.Arg138Trp	missense_variant	deleterious(0.02)	possibly_damaging(0.84)	23.9	0.68989	1.2148	1	0	unknown
BCM	chr5:112339749A>C	DCP2	rs142449922	ENST00000389063.2:c.917A>C	ENSP00000373715.2:p.Glu306Ala	missense_variant	deleterious(0.01)	possibly_damaging(0.455)	23.4	0.66403	0.53135	1	0.0001321	unknown
BI	chr5:112349116T>C	DCP2	rs369596242	ENST00000389063.2:c.1198T>C	ENSP00000373715.2:p.Ser400Pro	missense_variant	deleterious_low_confidence(0.01)	probably_damaging(0.976)	27.3	0.66403	0.53135	1		unknown
BCM	chr5:133536117G>T	PPP2CA		ENST00000481195.1:c.647C>A	ENSP00000418447.1:p.Ala216Asp	missense_variant	deleterious(0)	probably_damaging(0.942)	29.1	0.9893	4.1504	1		Metallophos
BCM	chr5:133536137C>T	PPP2CA		ENST00000481195.1:c.627G>A	ENSP00000418447.1:p.Trp209Ter	stop_gained			38	0.9893	4.1504	1		Metallophos
BCM	chr5:133541764A>G	PPP2CA		ENST00000481195.1:c.161T>C	ENSP00000418447.1:p.Val54Ala	missense_variant	deleterious(0.03)	possibly_damaging(0.879)	25.8	0.9893	4.1504	1		Metallophos
BCM	chr5:137846862T>C	ETF1		ENST00000360541.5:c.890A>G	ENSP00000353741.5:p.Asp297Gly	missense_variant	deleterious(0.04)	probably_damaging(0.942)	26.1	0.996	4.392	1		C-terminal domain (eRF3a- and UPF1-binding)
BCM	chr5:137846881A>G	ETF1		ENST00000360541.5:c.871T>C	ENSP00000353741.5:p.Phe291Leu	missense_variant	deleterious(0.03)	probably_damaging(0.999)	29.7	0.996	4.392	1		C-terminal domain (eRF3a- and UPF1-binding)
BCM	chr5:137847178T>C	ETF1		ENST00000360541.5:c.848A>G	ENSP00000353741.5:p.Glu283Gly	missense_variant	deleterious(0)	probably_damaging(0.964)	32	0.996	4.392	1		C-terminal domain (eRF3a- and UPF1-binding)
BI	chr5:137847295T>A	ETF1	rs746206458	ENST00000360541.5:c.733-2A>T		splice_acceptor_variant			34	0.996	4.392	3	9.141e-06	n/A
BCM	chr5:5443323C>T	KIAA0947	rs772179350	ENST00000296564.7:c.352C>T	ENSP00000296564.7:p.Arg118Cys	missense_variant	deleterious(0)	probably_damaging(1)	29.7	1	0.72884	1	0	unknown
BCM	chr5:5447995G>A	KIAA0947		ENST00000296564.7:c.589G>A	ENSP00000296564.7:p.Gly197Arg	missense_variant	deleterious(0.04)	possibly_damaging(0.503)	32	1	0.72884	1		unknown
BI	chr5:5457507A>AC	KIAA0947	rs754718212	ENST00000296564.7:c.755dup	ENSP00000296564.7:p.Gln253ThrfsTer41	frameshift_variant				1	0.72884	1	8.87e-06	n/a
BI	chr5:5457838C>T	KIAA0947	rs546526042	ENST00000296564.7:c.1085C>T	ENSP00000296564.7:p.Pro362Leu	missense_variant	deleterious(0)	possibly_damaging(0.814)	22.5	1	0.72884	1	0	unknown
BI	chr5:5457853C>T	KIAA0947	rs377684317	ENST00000296564.7:c.1100C>T	ENSP00000296564.7:p.Pro367Leu	missense_variant	deleterious(0.02)	probably_damaging(0.909)	23	1	0.72884	1	5.381e-05	unknown
BI	chr5:5461552G>T	KIAA0947	rs193269794	ENST00000296564.7:c.2105G>T	ENSP00000296564.7:p.Ser702Ile	missense_variant	deleterious(0.04)	possibly_damaging(0.704)	11.62	1	0.72884	1	0	unknown
BI	chr5:5461867C>A	KIAA0947		ENST00000296564.7:c.2420C>A	ENSP00000296564.7:p.Ala807Asp	missense_variant	deleterious(0)	probably_damaging(0.973)	18.27	1	0.72884	1	1.777e-05	unknown
BCM	chr5:5462742G>A	KIAA0947		ENST00000296564.7:c.3295G>A	ENSP00000296564.7:p.Gly1099Ser	missense_variant	deleterious(0.01)	probably_damaging(0.939)	22.4	1	0.72884	1		unknown
BCM	chr5:5462905C>T	KIAA0947	rs142087337	ENST00000296564.7:c.3458C>T	ENSP00000296564.7:p.Thr1153Met	missense_variant	deleterious(0)	probably_damaging(0.993)	25.3	1	0.72884	1	2.674e-05	unknown
BCM	chr5:5463484C>G	KIAA0947	rs201089669	ENST00000296564.7:c.4037C>G	ENSP00000296564.7:p.Pro1346Arg	missense_variant	deleterious(0.02)	possibly_damaging(0.587)	16.35	1	0.72884	1	0.0005408	unknown
BI	chr5:5463484C>G	KIAA0947	rs201089669	ENST00000296564.7:c.4037C>G	ENSP00000296564.7:p.Pro1346Arg	missense_variant	deleterious(0.02)	possibly_damaging(0.587)	16.35	1	0.72884	1	0.0005408	unknown
BI	chr5:5464024A>G	KIAA0947	rs199964659	ENST00000296564.7:c.4577A>G	ENSP00000296564.7:p.Tyr1526Cys	missense_variant	deleterious(0.01)	probably_damaging(0.994)	23.2	1	0.72884	1	0.0001772	unknown
BI	chr5:5464137TCAAA>T	KIAA0947		ENST00000296564.7:c.4696_4699del	ENSP00000296564.7:p.Lys1566GlnfsTer2	frameshift_variant				1	0.72884	1	8.881e-06	n/a
BCM	chr5:5464170A>G	KIAA0947		ENST00000296564.7:c.4723A>G	ENSP00000296564.7:p.Arg1575Gly	missense_variant	deleterious(0.01)	possibly_damaging(0.904)	18.58	1	0.72884	1		unknown
BCM	chr5:5464246A>G	KIAA0947	rs201904453	ENST00000296564.7:c.4799A>G	ENSP00000296564.7:p.Gln1600Arg	missense_variant	deleterious(0.04)	probably_damaging(0.973)	22.2	1	0.72884	3	0.001673	unknown
BCM	chr5:5464411C>T	KIAA0947	rs61736810	ENST00000296564.7:c.4964C>T	ENSP00000296564.7:p.Ser1655Leu	missense_variant	deleterious(0)	possibly_damaging(0.646)	23.4	1	0.72884	1	0.0001416	unknown
BI	chr5:5464411C>T	KIAA0947	rs61736810	ENST00000296564.7:c.4964C>T	ENSP00000296564.7:p.Ser1655Leu	missense_variant	deleterious(0)	possibly_damaging(0.646)	23.4	1	0.72884	1	0.0001416	unknown
BI	chr5:5464503G>C	KIAA0947	rs199981379	ENST00000296564.7:c.5056G>C	ENSP00000296564.7:p.Glu1686Gln	missense_variant	deleterious(0.01)	probably_damaging(0.945)	19.57	1	0.72884	1	0.0003645	unknown
BI	chr5:5464543C>G	KIAA0947		ENST00000296564.7:c.5096C>G	ENSP00000296564.7:p.Ser1699Cys	missense_variant	deleterious(0)	probably_damaging(0.971)	22.3	1	0.72884	1	0	unknown
BI	chr5:5465214G>A	KIAA0947	rs371841424	ENST00000296564.7:c.5767G>A	ENSP00000296564.7:p.Ala1923Thr	missense_variant	deleterious(0.02)	possibly_damaging(0.869)	25.5	1	0.72884	2	6.252e-05	MIF4G domain interacts with eIF4AIII (Baird et al 2018)
BCM	chr5:5473731C>T	KIAA0947	rs758712768	ENST00000296564.7:c.6283C>T	ENSP00000296564.7:p.Pro2095Ser	missense_variant	deleterious(0)	probably_damaging(1)	25.5	1	0.72884	1	2.66e-05	MIF4G domain interacts with eIF4AIII (Baird et al 2018)
BI	chr5:5473763T>G	KIAA0947		ENST00000296564.7:c.6315T>G	ENSP00000296564.7:p.Phe2105Leu	missense_variant	deleterious(0.01)	possibly_damaging(0.906)	24.2	1	0.72884	1	0	MIF4G domain interacts with eIF4AIII (Baird et al 2018)
BCM	chr5:5476136A>G	KIAA0947	rs368819822	ENST00000296564.7:c.6464A>G	ENSP00000296564.7:p.His2155Arg	missense_variant	deleterious(0)	probably_damaging(0.973)	17.62	1	0.72884	1	8.873e-05	MIF4G domain interacts with eIF4AIII (Baird et al 2018)
BI	chr5:5486926G>A	KIAA0947	rs76392360	ENST00000296564.7:c.6613G>A	ENSP00000296564.7:p.Asp2205Asn	missense_variant	deleterious(0.04)	probably_damaging(0.982)	28.9	1	0.72884	1	1.091e-05	MIF4G domain interacts with eIF4AIII (Baird et al 2018)
BCM	chr5:5489307A>C	KIAA0947		ENST00000296564.7:c.6665A>C	ENSP00000296564.7:p.Asp2222Ala	missense_variant	deleterious(0)	probably_damaging(0.983)	27.6	1	0.72884	1		MIF4G domain interacts with eIF4AIII (Baird et al 2018)
BI	chr5:5489358G>A	KIAA0947	rs373516910	ENST00000296564.7:c.6716G>A	ENSP00000296564.7:p.Arg2239Gln	missense_variant	deleterious(0.05)	possibly_damaging(0.686)	25.5	1	0.72884	1	1.773e-05	MIF4G domain interacts with eIF4AIII (Baird et al 2018)
BI	chr5:5489415G>T	KIAA0947		ENST00000296564.7:c.6773G>T	ENSP00000296564.7:p.Ser2258Ile	missense_variant	deleterious(0)	possibly_damaging(0.804)	19.29	1	0.72884	1		unknown
BCM	chr8:101717819A>G	PABPC1	rs80006036	ENST00000318607.5:c.1685T>C	ENSP00000313007.5:p.Leu562Ser	missense_variant	deleterious(0)	probably_damaging(1)	32	0.99601	4.4883	4	0.005053	PABC - eRF3 binding domain
BCM	chr8:101725019T>C	PABPC1		ENST00000318607.5:c.739-2A>G		splice_acceptor_variant			34	0.99601	4.4883	1		n/a
BCM	chr8:109228700A>G	EIF3E		ENST00000220849.5:c.892T>C	ENSP00000220849.5:p.Cys298Arg	missense_variant	deleterious(0.03)	probably_damaging(0.961)	27.8	0.05196	3.1273	1		PINT motif (eIF3E interacts with CBP80 and UPF2)
BCM	chr8:109241308T>C	EIF3E		ENST00000220849.5:c.588A>G	ENSP00000220849.5:p.Ile196Met	missense_variant	deleterious(0.02)	possibly_damaging(0.773)	23	0.05196	3.1273	1		PINT motif (eIF3E interacts with CBP80 and UPF2)
BI	chr8:109254138T>C	EIF3E		ENST00000220849.5:c.95A>G	ENSP00000220849.5:p.Tyr32Cys	missense_variant	deleterious(0)	probably_damaging(0.992)	26.7	0.05196	3.1273	1	0	eiF3_N domain (eIF3E interacts with CBP80 and UPF2)
BCM	chr8:109260873A>G	EIF3E		ENST00000220849.5:c.59T>C	ENSP00000220849.5:p.Phe20Ser	missense_variant	deleterious(0)	probably_damaging(0.946)	32	0.05196	3.1273	1		eiF3_N domain (eIF3E interacts with CBP80 and UPF2)
BCM	chr9:100431908C>G	NCBP1	rs201932796	ENST00000375147.3:c.2179C>G	ENSP00000364289.3:p.Arg727Gly	missense_variant	deleterious(0.03)	possibly_damaging(0.836)	25.6	1	3.5235	1	0.0001936	MIF4G-like domain 2 (eIF3E binding) Morris 2007
BCM	chrX:118971854C>A	UPF3B		ENST00000276201.2:c.1168G>T	ENSP00000276201.2:p.Glu390Ter	stop_gained			40	0.98497	1.8439	1		n/a
BI	chrX:118971901C>T	UPF3B	rs143538947	ENST00000276201.2:c.1121G>A	ENSP00000276201.2:p.Arg374His	missense_variant	deleterious(0)	probably_damaging(0.976)	25.8	0.98497	1.8439	2	0.0001226	unknown
BI	chrX:118971950G>A	UPF3B	rs139646537	ENST00000276201.2:c.1072C>T	ENSP00000276201.2:p.Arg358Cys	missense_variant	deleterious(0.01)	possibly_damaging(0.68)	25.5	0.98497	1.8439	2	0.0001592	unknown
BCM	chrX:118985548A>G	UPF3B		ENST00000276201.2:c.280T>C	ENSP00000276201.2:p.Tyr94His	missense_variant	deleterious(0)	probably_damaging(0.98)	27.2	0.98497	1.8439	1		UPF2-binding domain
BCM	chrX:147009844A>G	FMR1	rs201498256	ENST00000370475.4:c.203A>G	ENSP00000359506.4:p.Tyr68Cys	missense_variant	deleterious(0)	possibly_damaging(0.7)	26.5	0.64718	2.9736	1		Agenet domain
BCM	chrX:147011562T>C	FMR1		ENST00000370475.4:c.513+2T>C		splice_donor_variant			33	0.64718	2.9736	1		n/a
BI	chrX:147019617G>A	FMR1	rs199745848	ENST00000370475.4:c.1126-1G>A		splice_acceptor_variant			33	0.64718	2.9736	1	0.0005614	n/a
BCM	chrX:147030260T>C	FMR1		ENST00000370475.4:c.1795T>C	ENSP00000359506.4:p.Ser599Pro	missense_variant	deleterious_low_confidence(0.04)	possibly_damaging(0.898)	26.8	0.64718	2.9736	1		unknown

## Sheet: Suppl Table S3 columns legend
Column name	Description
DATASET	Dataset where the variant was found (BCM or BI)
Genomic position	According to the human reference GRCh37/hg19
Gene Symbol	Gene symbol according to HGNC database
dbSNP RS ID	dbSNP identifier
Sequence Variant Nomenclature	HGVSc and HGVSp annotation
Variant type	Type of the variant (missense; frameshift; stop_gained; splice)
SIFT	SIFT score (annotated by VEP)
PolyPhen	PolyPhen score (annotated by VEP)
CADD	Combined Annotation-Dependent Depletion phred score (annotated by VEP)
pLI	Probability of being loss-of-function intolerant (pLI) (gnomAD). More intolerant of protein-truncating variants have a pLI value closer to one
Missense Z scores	Higher (more positive) Z scores indicate that the transcript is more intolerant of variation (more constrained)
ASD N	Number of ASD patients observed (total sample N=1828)
GnomAD frequency (NFE)	GnomAD allele frequency (Non-Finnish-European population)
PROTEIN DOMAIN	Protein domain where the variant is located; unknown, no protein domain identified; n/a, for splicing variants was not possible to determine domains affected

## Sheet: Suppl Table S4
Table S4: Rare, high-confidence CNVs targeting NMD genes in ASD samples (N=3570)
Dataset	Genomic Position (GRC36/hg18)			CNV type	Gender	Inheritance	Full-scale IQ	Genes	NMD gene - characterization of CDS regions affected	CNVs in controls (N=10355)
	Chr	Start	Stop
AGP	1	11049528	11069828	gain	Male	Paternal	unknown	EXOSC10	Partial duplication of EXOSC10 (From exon 10 to 24; ENST00000376936)	1 sample: Duplication of EXOSC10 (Total 24 exons; ENST00000376936)
Sanders_et_al_2011	1	11059425	11107223	loss	Male	De Novo	78	EXOSC10, FRAP1	Partial deletion of EXOSC10 (Exons 1 to 17; ENST00000376936)	none
AGP	1	112992330	113553163	gain	Male	Maternal	unknown	CAPZA1,MOV10,FAM19A3,SLC16A1,PPM1J,AKR7A2P1,RHOC,LRIG2	Duplication of MOV10 (Total of 21 exons; ENST00000413052)	none
AGP	1	113003940	113437683	gain	Male	Maternal	76	CAPZA1,MOV10,FAM19A3,SLC16A1,PPM1J,AKR7A2P1,RHOC,LRIG2	Duplication of MOV10 (Total of 21 exons; ENST00000413052)	none
AGP	1	144034755	144474316	gain	Male	Paternal	unknown	RNF115,RBM8A,GNRHR2,CD160,HFE2,ANKRD34A,LIX1L,POLR3GL,ANKRD35,ITGA10,PEX11B,NUDT17,NBPF10,TXNIP,PDZK1,POLR3C,PIAS3	Duplication of RBM8A (Total 6 exons;ENST00000330165)	none
AGP	1	144091015	144459556	gain	Male	De Novo	96	RNF115,RBM8A,GNRHR2,CD160,HFE2,ANKRD34A,LIX1L,POLR3GL,ANKRD35,ITGA10,PEX11B,NUDT17,TXNIP,PDZK1,POLR3C,PIAS3	Duplication of RBM8A (Total 6 exons;ENST00000330165)	none
AGP	1	144099494	144627859	loss	Male	Maternal	77	RNF115,GPR89A,RBM8A,GNRHR2,CD160,HFE2,ANKRD34A,LIX1L,POLR3GL,ANKRD35,ITGA10,PEX11B,NUDT17,TXNIP,GPR89C,PDZK1,POLR3C,PIAS3	Deletion of RBM8A (Total 6 exons;ENST00000330165)	none
AGP	1	144099494	144444578	gain	Male	Maternal	21	RNF115,RBM8A,GNRHR2,CD160,HFE2,ANKRD34A,LIX1L,POLR3GL,ANKRD35,ITGA10,PEX11B,NUDT17,TXNIP,PDZK1,POLR3C,PIAS3	Duplication of RBM8A (Total 6 exons;ENST00000330165)	none
AGP	2	15385476	15459803	gain	Male	Paternal	23	NBAS	Partial duplication of NBAS (Exons 26 to 37;ENST00000281513)	4 samples: Duplication of NBAS (Total of 51 exons; ENST00000281513)
Sanders_et_al_2011	2	232729388	232747029	loss	Male	Paternal	103	DIS3L2	Partial deletion of DIS3L2 (Exon 9; ENST00000325385)	1 sample: Partial deletion of DIS3L2 (Exon 14 to 21; ENST00000325385)
AGP	2	232901246	233010203	gain	Male	Maternal	52	ECEL1P2,ALPP,ALPPL2,DIS3L2	Partial duplication of DIS3L2 (Exons 15 to 21; ENST00000325385)	Partial duplication of DIS3L2 (ENST00000325385): 1 sample (Exons 15 to 21); 1 sample (Exons 14 to 21); 1 sample (Exon 2 to 6); 5 samples (Exon 21); 12 samples (Exon 4 to 5)
AGP	3	143303917	143568000	gain	Male	Paternal	119	GK5,TFDP2,XRN1	Partial duplication of XRN1 (Exons 28 to 42; ENST00000264951)	1 sample: Duplication of XRN1 (Total 42 exons; ENST00000264951); Partial duplication of XRN1: 5 samples (Exons 2 to 42); 9 samples (Exons 28 to 42)
AGP	3	143303917	143568000	gain	Female	Paternal	72	GK5,TFDP2,XRN1	Partial duplication of XRN1 (Exons 28 to 42; ENST00000264951)	1 sample: Duplication of XRN1 (Total 42 exons; ENST00000264951); Partial duplication of XRN1: 5 samples (Exons 2 to 42); 9 samples (Exons 28 to 42)
AGP	3	143303917	143568000	gain	Male	Paternal	unknown	GK5,TFDP2,XRN1	Partial duplication of XRN1 (Exons 28 to 42; ENST00000264951)	1 sample: Duplication of XRN1 (Total 42 exons; ENST00000264951); Partial duplication of XRN1: 5 samples (Exons 2 to 42); 9 samples (Exons 28 to 42)
AGP	3	143303917	143568000	gain	Male	Paternal	57	GK5,TFDP2,XRN1	Partial duplication of XRN1 (Exons 28 to 42; ENST00000264951)	1 sample: Duplication of XRN1 (Total 42 exons; ENST00000264951); Partial duplication of XRN1: 5 samples (Exons 2 to 42); 9 samples (Exons 28 to 42)
AGP	3	143303917	143568000	gain	Male	Paternal	unknown	GK5,TFDP2,XRN1	Partial duplication of XRN1 (Exons 28 to 42; ENST00000264951)	1 sample: Duplication of XRN1 (Total 42 exons; ENST00000264951); Partial duplication of XRN1: 5 samples (Exons 2 to 42); 9 samples (Exons 28 to 42)
AGP	3	143303917	143577321	gain	Male	Paternal	unknown	GK5,TFDP2,XRN1	Partial duplication of XRN1 (Exons 26 to 42; ENST00000264951)	1 sample: Duplication of XRN1 (Total 42 exons; ENST00000264951); Partial duplication of XRN1: 5 samples (Exons 2 to 42); 9 samples (Exons 28 to 42)
AGP	3	143303917	143568000	gain	Male	Paternal	unknown	GK5,TFDP2,XRN1	Partial duplication of XRN1 (Exons 28 to 42; ENST00000264951)	1 sample: Duplication of XRN1 (Total 42 exons; ENST00000264951); Partial duplication of XRN1: 5 samples (Exons 2 to 42); 9 samples (Exons 28 to 42)
AGP	3	143303917	143558195	gain	Male	Maternal	87	GK5,TFDP2,XRN1	Partial duplication of XRN1 (Exons 32 to 42; ENST00000264951)	1 sample: Duplication of XRN1 (Total 42 exons; ENST00000264951); Partial duplication of XRN1: 5 samples (Exons 2 to 42); 9 samples (Exons 28 to 42)
Sanders_et_al_2011	3	143303917	143568000	gain	Male	Maternal	104	GK5, XRN1	Partial duplication of XRN1 (Exons 28 to 42; ENST00000264951)	1 sample: Duplication of XRN1 (Total 42 exons; ENST00000264951); Partial duplication of XRN1: 5 samples (Exons 2 to 42); 9 samples (Exons 28 to 42)
Sanders_et_al_2011	3	143305311	143562069	gain	Male	Paternal	85	GK5, XRN1	Partial duplication of XRN1 (Exons 30 to 42; ENST00000264951)	1 sample: Duplication of XRN1 (Total 42 exons; ENST00000264951); Partial duplication of XRN1: 5 samples (Exons 2 to 42); 9 samples (Exons 28 to 42)
Sanders_et_al_2011	3	143305311	143562069	gain	Male	Paternal	77	GK5, XRN1	Partial duplication of XRN1 (Exons 30 to 42; ENST00000264951)	1 sample: Duplication of XRN1 (Total 42 exons; ENST00000264951); Partial duplication of XRN1: 5 samples (Exons 2 to 42); 9 samples (Exons 28 to 42)
Sanders_et_al_2011	3	143308288	143562069	gain	Male	Maternal	80	GK5, XRN1	Partial duplication of XRN1 (Exons 30 to 42; ENST00000264951)	1 sample: Duplication of XRN1 (Total 42 exons; ENST00000264951); Partial duplication of XRN1: 5 samples (Exons 2 to 42); 9 samples (Exons 28 to 42)
AGP	3	143508214	143531234	gain	Male	Paternal	unknown	XRN1	Partial duplication of XRN1 (Exons 37 to 42; ENST00000264951)	1 sample: Duplication of XRN1 (Total 42 exons; ENST00000264951); Partial duplication of XRN1: 5 samples (Exons 2 to 42); 9 samples (Exons 28 to 42)
Sanders_et_al_2011	3	197161073	198851029	loss	Male	De Novo	53	BDH1, C3orf34, C3orf43, DLG1, FBXO45, LOC152217, LOC220729, LRRC33, MFI2, NCBP2, OSTalpha, PAK2, PCYT1A, PIGX, PIGZ, RNF168, SDHALP1, SENP5, TCTEX1D2, TFRC, TM4SF19, UBXN7, WDR53, ZDHHC19	Deletion of NCBP2 (Total of 4 exons; ENST00000321256)	1 sample: Deletion of NCBP2 (Total of 4 exons; ENST00000321256)
AGP	10	12022883	12195918	gain	Male	Maternal	unknown	DHTKD1,UPF2	Partial duplication UPF2 (Exons 1 to 17; ENST00000356352)	Partial duplication UPF2 (ENST00000356352): 1 sample (Exons 3 to 9); 12 samples (Exons 1 to 2)
Sanders_et_al_2011	13	113758311	114123122	gain	Male	Paternal	117	CDC16, RASA3, UPF3A, ZNF828	Duplication of UPF3A (Total of 10 exons; ENST00000375299)	1 sample: Duplication of UPF3A (Total of 10 exons; ENST00000375299)
AGP	13	114061118	114123122	gain	Male	De Novo	unknown	UPF3A,ZNF828	Duplication of UPF3A (Total of 10 exons; ENST00000375299)	1 sample: Duplication of UPF3A (Total of 10 exons; ENST00000375299)
Sanders_et_al_2011	13	114077867	114123122	gain	Male	De Novo	112	UPF3A, ZNF828	Partial duplication of UPF3A (Exons 8 to 10; ENST00000375299)	1 sample: Duplication of UPF3A (Total of 10 exons; ENST00000375299)
Sanders_et_al_2011	15	64364097	64483789	gain	Female	De Novo	84	DIS3L, MAP2K1, SCARNA14, TIPIN	Duplication of DIS3L (Total of 17 exons; ENST00000319212)	1 sample: Partial duplication of DIS3L (Exons 1 to 3; ENST00000319212)
AGP	16	11639656	12085214	gain	Male	Paternal	109	RUNDC2A,GSPT1,ZC3H7A,SNN,TXNDC11,TNFRSF17,RSL1D1,SNX29,BCAR4	Duplication of GSPT1 (Total of 15 genes; ENST00000434724)	1 sample: Duplication of GSPT1 (Total of 15 genes; ENST00000434724)
Sanders_et_al_2011	16	14546748	14679290	loss	Male	Paternal	117	BFAR, PARN, PLA2G10	Partial deletion of PARN (Exons 1 to 21; ENST00000437198)	none
Sanders_et_al_2011	17	1878452	1940880	gain	Male	De Novo	81	DPH1, HIC1, OVCA2, SMG6	Partial duplication of SMG6 (Exons 14 to 19; ENST0000026307)	Partial duplication of SMG6 (ENST00000263073): 1 sample (Exons 14 to 19); 1 sample (Exons 1 to 8)
AGP	19	52467295	52645983	loss	Male	unknown	unknown	SLC8A2,MEIS3,GPR77,C5AR1,PRR24,DHX34	Deletion of DHX34 (Total 17 exons; ENST00000328771)	Partial deletion of DHX34 (ENST00000328771): 1 sample (Exon 10 to 17); 5 samples (Exon 10 to 13)
Sanders_et_al_2011	19	54188200	54199390	loss	Male	De Novo	72	GYS1, RUVBL2	Partial duplication of RUVBL2 (Exons 1 to 3; ENST00000595090)	none
AGP	19	57354462	57395164	gain	Male	Maternal	unknown	PPP2R1A,ZNF836	Partial duplication PPP2R1A (Exon 1; ENST00000322088)	none
Sanders_et_al_2011	X	118766528	118891019	gain	Female	Paternal	47	ANKRD58, NDUFA1, RNF113A, RPL39, SNORA69, UPF3B	Duplication of UPF3B gene (Total of 11 exons; ENST00000276201)	none
Sanders_et_al_2011	X	146825838	146841388	loss	Female	Maternal	34	FMR1	Partial deletion of FMR1 (Exons 11 to 17; ENST00000370475)	none

## Sheet: Suppl Table S5
Table S5: List of ASD risk genes from Sfari database that are experimentally validated NMD targets
GENE SYMBOL	GENE NAME	CHROMOSSOME	SFARI GENE SCORE	SFARI CATEGORY
ASH1L	Ash1 (absent, small, or homeotic)-like (Drosophila)	1	1	high confidence
ATRX	alpha thalassemia/mental retardation syndrome X-linked	X	1	high confidence
CACNA1C	calcium channel, voltage-dependent, L type, alpha 1C subunit	12	1	high confidence
CHD2	Chromodomain helicase DNA binding protein 2	15	1	high confidence
CHD3	chromodomain helicase DNA binding protein 3	17	1	high confidence
DMPK	dystrophia myotonica-protein kinase	19	1	high confidence
GIGYF1	GRB10 interacting GYF protein 1	7	1	high confidence
HECTD4	HECT domain E3 ubiquitin protein ligase 4	12	1	high confidence
KMT2E	Lysine (K)-specific methyltransferase 2E	7	1	high confidence
LZTR1	Leucine-zipper-like transcription regulator 1	22	1	high confidence
MBOAT7	membrane bound O-acyltransferase domain containing 7	19	1	high confidence
NIPBL	Nipped-B homolog (Drosophila)	5	1	high confidence
NRXN2	neurexin 2	11	1	high confidence
PHF2	PHD finger protein 2	9	1	high confidence
SCN8A	sodium channel, voltage gated, type VIII, alpha subunit	12	1	high confidence
SHANK3	SH3 and multiple ankyrin repeat domains 3	22	1	high confidence
SMARCA2	SWI/SNF related, matrix associated, actin dependent regulator of chromatin, subfamily a, member 2	9	1	high confidence
SYNGAP1	synaptic Ras GTPase activating protein 1	6	1	high confidence
TRIO	Trio Rho guanine nucleotide exchange factor	5	1	high confidence
UPF3B	UPF3B, regulator of nonsense mediated mRNA decay	X	1	high confidence
ZNF292	zinc finger protein 292	6	1	high confidence
CHMP1A	charged multivesicular body protein 1A	16	2	strong candidate
GRIK5	Glutamate receptor, ionotropic, kainate 5	19	2	strong candidate
GRIN1	Glutamate receptor, ionotropic, N-methyl D-aspartate 1	9	2	strong candidate
KCNQ2	potassium voltage-gated channel subfamily Q member 2	20	2	strong candidate
LRP1	LDL receptor related protein 1	12	2	strong candidate
MACROD2	MACRO domain containing 2	20	2	strong candidate
MYO9B	Myosin IXB	19	2	strong candidate
NINL	Ninein-like	20	2	strong candidate
SLC7A5	solute carrier family 7 member 5	16	2	strong candidate
TAOK2	TAO kinase 2	16	2	strong candidate
ABCA7	ATP-binding cassette, sub-family A (ABC1), member 7	19	3	suggestive evidence
ADCY5	Adenylate cyclase 5	3	3	suggestive evidence
BRD4	bromodomain containing 4	19	3	suggestive evidence
CCDC88C	Coiled-coil domain containing 88C	14	3	suggestive evidence
CDON	cell adhesion associated, oncogene regulated	11	3	suggestive evidence
CLTCL1	clathrin, heavy chain-like 1	22	3	suggestive evidence
CD99L2	CD99 molecule like 2	X	3	suggestive evidence
CLIP2	CAP-Gly domain containing linker protein 2	7	3	suggestive evidence
DMWD	DM1 locus, WD repeat containing	19	3	suggestive evidence
DPP6	dipeptidyl-peptidase 6	7	3	suggestive evidence
DST	Dystonin	6	3	suggestive evidence
JMJD1C	jumonji domain containing 1C	10	3	suggestive evidence
KCNC1	potassium voltage-gated channel subfamily C member 1	11	3	suggestive evidence
KDM4B	lysine demethylase 4B	19	3	suggestive evidence
KIF13B	Kinesin family member 13B	8	3	suggestive evidence
MBD1	methyl-CpG binding domain protein 1	18	3	suggestive evidence
MBD3	methyl-CpG binding domain protein 3	19	3	suggestive evidence
MTHFR	methylenetetrahydrofolate reductase (NAD(P)H)	1	3	suggestive evidence
OFD1	OFD1, centriole and centriolar satellite protein	X	3	suggestive evidence
PDK2	pyruvate dehydrogenase kinase 2	17	3	suggestive evidence
PLAUR	Plasminogen activator, urokinase receptor	19	3	suggestive evidence
PRKAR1B	protein kinase cAMP-dependent type I regulatory subunit beta	7	3	suggestive evidence
SAMD11	sterile alpha motif domain containing 11	1	3	suggestive evidence
SGSM3	Small G protein signaling modulator 3	22	3	suggestive evidence
SLC6A8	solute carrier family 6 (neurotransmitter transporter, creatine), member 8	X	3	suggestive evidence
SMG6	SMG6, nonsense mediated mRNA decay factor	17	3	suggestive evidence
SMURF1	SMAD specific E3 ubiquitin protein ligase 1	7	3	suggestive evidence
STX1A	Syntaxin 1A (brain)	7	3	suggestive evidence
THBS1	Thrombospondin 1	15	3	suggestive evidence
TMEM134	transmembrane protein 134	11	3	suggestive evidence
TRAPPC2L	trafficking protein particle complex 2 like	16	3	suggestive evidence
TSPAN17	tetraspanin 17	5	3	suggestive evidence
TUBGCP5	tubulin, gamma complex associated protein 5	15	3	suggestive evidence
UPF2	UPF2, regulator of nonsense mediated mRNA decay	10	3	suggestive evidence
VASH1	vasohibin 1	14	3	suggestive evidence
ZFYVE26	zinc finger FYVE-type containing 26	14	3	suggestive evidence
AHI1	Abelson helper integration site 1	6	S	syndromic
CAMK2B	calcium/calmodulin dependent protein kinase II beta	7	S	syndromic
HERC2	HECT and RLD domain containing E3 ubiquitin protein ligase 2	15	S	syndromic
SGSH	N-sulfoglucosamine sulfohydrolase	17	S	syndromic
